# Supplementary material for: The Initial Gut Microbiota and Response to Antibiotic Perturbation Influence Clostridioides difficile Clearance in Mice
Source: mSphere. 2020 Oct 21;5(5):e00869-20. doi: 10.1128/mSphere.00869-20 (PMC7580958; doi:10.1128/mSphere.00869-20)
Supplement: DATA SET S1 [file mSphere.00869-20-sd001.xlsx]

## Sheet: Sheet 1
day	statistic	p.value	parameter	method	Schloss	Young	Jackson	Charles River	Taconic	Envigo	p.value.adj	diversity_metric
1	26.869	6.04919e-05	5	Kruskal-Wallis rank sum test	1.26327	1.06019	0.88605	2.35787	1.60042	1.63879	0.000514794	Shannon Diversity
5	25.8931	9.35989e-05	5	Kruskal-Wallis rank sum test	2.01332	2.23037	1.35063	3.42741	2.75154	3.06378	0.000514794	Shannon Diversity
9	22.1459	0.000491189	5	Kruskal-Wallis rank sum test	2.98585	2.6481	2.39078	3.54493	2.67196	2.5467	0.00180103	Shannon Diversity
3	21.4832	0.000656289	5	Kruskal-Wallis rank sum test	1.67429	1.21148	1.52734	2.9374	2.35214	1.96415	0.00180479	Shannon Diversity
0	19.0939	0.00184627	5	Kruskal-Wallis rank sum test	0.393113	0.639314	0.824204	1.47545	1.2879	1.10603	0.00406179	Shannon Diversity
6	17.8219	0.00317809	5	Kruskal-Wallis rank sum test	2.76737	2.57755	2.2395	3.54109	2.59394	2.71383	0.00582649	Shannon Diversity
4	17.3686	0.00385131	5	Kruskal-Wallis rank sum test	2.06713	1.84965	1.34024	3.2565	2.10923	2.41195	0.00605205	Shannon Diversity
-1	11.8082	0.0375121	5	Kruskal-Wallis rank sum test	2.70954	3.34621	2.67674	3.61139	2.50042	2.94286	0.0515791	Shannon Diversity
2	10.7789	0.0559433	5	Kruskal-Wallis rank sum test	2.01039	1.56024	1.43431	3.24739	1.49097	1.85369	0.0658069	Shannon Diversity
8	10.6039	0.0598244	5	Kruskal-Wallis rank sum test	2.94335	2.32875	2.08635	3.80643	2.86949	3.05896	0.0658069	Shannon Diversity
7	9.19709	0.101456	5	Kruskal-Wallis rank sum test	2.64915	2.68211	2.01088	3.30179	2.59729	2.77634	0.101456	Shannon Diversity
5	27.9795	3.67363e-05	5	Kruskal-Wallis rank sum test	86.5	104	59	171	89.5	110.5	0.000318531	Richness
9	26.9662	5.79147e-05	5	Kruskal-Wallis rank sum test	115.5	130	91.5	191.5	97	126	0.000318531	Richness
6	24.5253	0.000172035	5	Kruskal-Wallis rank sum test	104.5	127	80	197	93.5	110	0.000630796	Richness
1	21.0147	0.000804886	5	Kruskal-Wallis rank sum test	23	26	15	80.5	26	34.5	0.00186919	Richness
3	20.5553	0.000982681	5	Kruskal-Wallis rank sum test	61	55.5	40	146.5	61	73	0.00186919	Richness
7	20.4703	0.00101956	5	Kruskal-Wallis rank sum test	111	126	87	176	86	119	0.00186919	Richness
4	19.4217	0.00160364	5	Kruskal-Wallis rank sum test	83	86	53	155	85	96	0.00252001	Richness
0	19.0223	0.00190388	5	Kruskal-Wallis rank sum test	15	18.5	14.5	34	28	21	0.00261783	Richness
-1	12.8774	0.0245554	5	Kruskal-Wallis rank sum test	100	131.5	134	247	122.5	142	0.0300122	Richness
8	11.162	0.0482608	5	Kruskal-Wallis rank sum test	111.5	109	85	231.5	105	124	0.0530868	Richness
2	9.7438	0.0828288	5	Kruskal-Wallis rank sum test	42	45.5	28	146	19	51	0.0828288	Richness

## Sheet: Sheet 2
day	Young-Schloss	Jackson-Schloss	Jackson-Young	Charles River-Schloss	Charles River-Young	Charles River-Jackson	Taconic-Schloss	Taconic-Young	Taconic-Jackson	Taconic-Charles River	Envigo-Schloss	Envigo-Young	Envigo-Jackson	Envigo-Charles River	Envigo-Taconic	method	p.value.adj	diversity_metric
0	0.0722611	0.283916	0.583109	0.0189394	0.0189394	0.0305944	0.0530303	0.1554	0.30303	0.586735	0.0305944	0.111139	0.35298	0.111139	0.662338	Kruskal-Wallis rank sum test	0.00406179	Shannon Diversity
1	0.955089	0.11655	0.2331	0.002331	0.002331	0.00582751	0.0889111	0.0582751	0.012987	0.110798	0.0387529	0.02331	0.00582751	0.031635	0.912659	Kruskal-Wallis rank sum test	0.000514794	Shannon Diversity
3	0.161838	0.308442	0.621601	0.00777001	0.00777001	0.00777001	0.137085	0.0793651	0.0793651	0.30303	0.340237	0.101399	0.101399	0.034965	0.568182	Kruskal-Wallis rank sum test	0.00180479	Shannon Diversity
4	0.955089	0.198864	0.198864	0.004662	0.0553613	0.00874126	0.955089	0.737179	0.209235	0.198864	0.457724	0.457724	0.104895	0.0655594	0.662879	Kruskal-Wallis rank sum test	0.00605205	Shannon Diversity
5	0.348291	0.014763	0.003108	0.003108	0.0387529	0.003108	0.212787	0.398063	0.013986	0.247026	0.0171257	0.0710401	0.00437063	0.443128	0.699134	Kruskal-Wallis rank sum test	0.000514794	Shannon Diversity
6	0.933333	0.12028	0.18211	0.004662	0.0262238	0.004662	0.933333	0.933333	0.383838	0.306818	0.933333	0.933333	0.208541	0.00582751	0.933333	Kruskal-Wallis rank sum test	0.00582649	Shannon Diversity
9	0.126932	0.0732601	0.529652	0.0011655	0.0011655	0.0024975	0.284965	0.896853	0.785256	0.001554	0.386428	0.918182	0.529652	0.0177156	0.896853	Kruskal-Wallis rank sum test	0.00180103	Shannon Diversity
0	0.479281	0.771742	0.428477	0.0858472	0.03193	0.03193	0.0809751	0.0809751	0.0712781	0.494974	0.0809751	0.326611	0.0858472	0.0391351	0.250491	Kruskal-Wallis rank sum test	0.00261783	Richness
1	0.82708	0.184872	0.131493	0.0202324	0.0202324	0.0202324	0.271858	0.547434	0.0520964	0.184872	0.151184	0.24933	0.0202324	0.100685	1	Kruskal-Wallis rank sum test	0.00186919	Richness
3	0.604268	0.0298853	0.177301	0.00999001	0.00932401	0.0212867	1	0.604268	0.175674	0.0738151	0.499046	0.370106	0.1091	0.0324765	0.684524	Kruskal-Wallis rank sum test	0.00186919	Richness
4	0.933238	0.0678273	0.0678273	0.004662	0.0107035	0.00874126	0.943279	0.943279	0.333695	0.0678273	0.80373	0.943279	0.137675	0.0262238	0.943279	Kruskal-Wallis rank sum test	0.00252001	Richness
5	0.17237	0.0161014	0.00542168	0.00542168	0.00579778	0.00542168	0.948419	0.613672	0.0174825	0.0395238	0.0909686	0.613672	0.00542168	0.0219909	0.300325	Kruskal-Wallis rank sum test	0.000318531	Richness
6	0.0799839	0.0228884	0.00433734	0.00433734	0.00291375	0.00291375	0.670583	0.348758	0.602287	0.121212	0.602287	0.192308	0.0799839	0.00291375	0.602287	Kruskal-Wallis rank sum test	0.000630796	Richness
7	0.611888	0.0595238	0.0699301	0.0189394	0.0283555	0.0189394	0.0595238	0.0595238	0.622753	0.0227273	0.611888	0.622753	0.365014	0.0203963	0.245455	Kruskal-Wallis rank sum test	0.00186919	Richness
9	0.482002	0.00755887	0.00657669	0.00279292	0.0024975	0.0024975	0.335849	0.186791	0.402098	0.0024975	0.861697	0.761377	0.11799	0.0024975	0.617267	Kruskal-Wallis rank sum test	0.000318531	Richness
-1	0.133327	0.466294	0.764208	0.0586424	0.0586424	0.130973	0.354645	0.466294	0.883299	0.0586424	0.466294	0.721745	0.721745	0.373164	0.721745	Kruskal-Wallis rank sum test	0.0300122	Richness

## Sheet: Sheet 3
effects	r_sq	p	day
source	0.554735	0.0001	-1
source:unique_cage	0.345783	0.0001	-1
source	0.722897	0.0001	0
source:unique_cage	0.267765	0.0001	0
source	0.591707	0.0001	1
source:unique_cage	0.287006	0.0001	1
source	0.492066	0.0001	7
source:unique_cage	0.411673	0.0001	7

## Sheet: Sheet 4
effects	r_sq	p	source
experiment	0.678387	0.0111111	Schloss
unique_cage	0.314121	0.0333333	Schloss
experiment	0.616561	0.002	Young
unique_cage	0.333541	0.03	Young
experiment	0.88766	0.1	Jackson
unique_cage	0.000366114	1	Jackson
experiment	0.336987	0.111111	Charles River
unique_cage	0.545587	0.0666667	Charles River
experiment	0.136111	0.608	Taconic
unique_cage	0.101455	0.944	Taconic
experiment	0.340194	0.123	Envigo
unique_cage	0.242822	0.489	Envigo

## Sheet: Sheet 5
otu	statistic	p.value	method	Schloss	Young	Jackson	Charles River	Taconic	Envigo	p.value.adj	Young-Schloss	Jackson-Schloss	Jackson-Young	Charles River-Schloss	Charles River-Young	Charles River-Jackson	Taconic-Schloss	Taconic-Young	Taconic-Jackson	Taconic-Charles River	Envigo-Schloss	Envigo-Young	Envigo-Jackson	Envigo-Charles River	Envigo-Taconic	day
Akkermansia (OTU 15)	38.3705	3.1788e-07	Kruskal-Wallis rank sum test	0	0	0	0	0.0198639	0	4.07341e-05							0.00198762	0.00198659	0.00332137	0.00198762					0.00198659	-1
Parasutterella (OTU 26)	38.675	2.76076e-07	Kruskal-Wallis rank sum test	0	0	0.0229906	0.000643737	0	0	4.07341e-05		0.004329	0.00255457	0.00357227	0.00255457	0.004329			0.00255457	0.00255457			0.00311966	0.00261737		-1
Bacteroides (OTU 32)	38.6683	2.76935e-07	Kruskal-Wallis rank sum test	0	0	0	0.0181166	0	0	4.07341e-05				0.00347304	0.00195011	0.00549411				0.00195011				0.00242349		-1
Burkholderiales (OTU 34)	38.5329	2.9485e-07	Kruskal-Wallis rank sum test	0	0	0	0	0	0.00754092	4.07341e-05											0.00258395	0.00139157	0.00420046	0.00258395	0.00139157	-1
Betaproteobacteria (OTU 58)	38.5412	2.93727e-07	Kruskal-Wallis rank sum test	0	0	0	0	0	0.00257495	4.07341e-05											0.00254353	0.00137296	0.00412948	0.00254353	0.00137296	-1
Butyricimonas (OTU 65)	38.6683	2.76935e-07	Kruskal-Wallis rank sum test	0	0	0	0.0137024	0	0	4.07341e-05				0.00347304	0.00195011	0.00549411				0.00195011				0.00242349		-1
Bacteroides (OTU 266)	38.7059	2.72151e-07	Kruskal-Wallis rank sum test	0	0	0	0.000551775	0	0	4.07341e-05				0.00320835	0.00182511	0.00503591				0.00182511				0.00225441		-1
Lactobacillus (OTU 49)	35.6881	1.0965e-06	Kruskal-Wallis rank sum test	0	0	0	0.00340261	0	0.00183925	0.000122945		0.36131	0.322058	0.00555686	0.00234013	0.0130954			0.322058	0.00234013	0.00496117	0.00234013	0.00848327	0.345431	0.00234013	-1
Lachnospiraceae (OTU 263)	35.0526	1.46869e-06	Kruskal-Wallis rank sum test	0	0	0	0	0.00101159	0	0.00014638				0.455239	0.455239	0.465209	0.00464829	0.00349053	0.00581528	0.00581528				0.455239	0.00349053	-1
Bacteroides (OTU 39)	34.6908	1.73431e-06	Kruskal-Wallis rank sum test	0	0	0	0.0188523	0	0	0.000155567	0.398857	0.465209		0.00824523	0.00351019	0.0098894	0.398857			0.00351019	0.398857			0.00436228		-1
Parabacteroides (OTU 5)	34.1959	2.17644e-06	Kruskal-Wallis rank sum test	9.19625e-05	0	0	0.0733861	0.36693	0.0014714	0.000177479	0.178476	0.682237	0.339976	0.00880818	0.00358904	0.0123464	0.00570876	0.00333	0.00867647	0.00333	0.0156458	0.00358904	0.0126014	0.270307	0.00333	-1
Lactobacillus (OTU 31)	33.857	2.54228e-06	Kruskal-Wallis rank sum test	0.00901232	0.00974802	0	0	0	0.00165532	0.000190035	0.69822	0.00961469	0.00825896	0.00825896	0.00825896	0.500994	0.0036402	0.0036402		0.364375	0.0255582	0.0402976	0.00825896	0.0100766	0.0036402	-1
Alistipes (OTU 21)	33.2935	3.29065e-06	Kruskal-Wallis rank sum test	0	0.0384403	0	0	0	0	0.000227055	0.00357771		0.00597846		0.00357771			0.00357771			0.1131	0.00357771	0.13566	0.1131	0.0856342	-1
Bacteroidetes (OTU 59)	32.247	5.30823e-06	Kruskal-Wallis rank sum test	0	0	0	0.0156336	0	0	0.00033476				0.00833529	0.00351019	0.0123617				0.00351019	0.495451	0.449453	0.498962	0.0236917	0.449453	-1
Lachnospiraceae (OTU 114)	31.401	7.80543e-06	Kruskal-Wallis rank sum test	0	0	0	0.000643737	0	0	0.00033476				0.0118313	0.00825128	0.016591				0.00825128				0.00922988		-1
Alistipes (OTU 194)	31.392	7.83719e-06	Kruskal-Wallis rank sum test	0	0	0	0.00248299	0	0	0.00033476				0.0120271	0.00836885	0.0168867				0.00836885				0.00937151		-1
Romboutsia (OTU 212)	31.392	7.83719e-06	Kruskal-Wallis rank sum test	0	0	0	0.00542579	0	0	0.00033476				0.0120271	0.00836885	0.0168867				0.00836885				0.00937151		-1
Roseburia (OTU 252)	31.392	7.83719e-06	Kruskal-Wallis rank sum test	0	0	0	0.000643737	0	0	0.00033476				0.0120271	0.00836885	0.0168867				0.00836885				0.00937151		-1
Clostridiales (OTU 276)	31.4278	7.71082e-06	Kruskal-Wallis rank sum test	0	0	0	0.000827662	0	0	0.00033476				0.0112535	0.00790449	0.0157171				0.00790449				0.0088121		-1
Firmicutes (OTU 304)	31.392	7.83719e-06	Kruskal-Wallis rank sum test	0	0	0	0.00119551	0	0	0.00033476				0.0120271	0.00836885	0.0168867				0.00836885				0.00937151		-1
Clostridia (OTU 316)	31.401	7.80543e-06	Kruskal-Wallis rank sum test	0	0	0	0.000275887	0	0	0.00033476				0.0118313	0.00825128	0.016591				0.00825128				0.00922988		-1
Ruminococcaceae (OTU 488)	30.9784	9.45949e-06	Kruskal-Wallis rank sum test	0	0	0.000183925	0	0	0	0.000385689		0.00673888	0.00413335			0.00673888			0.00413335		0.440401	0.440401	0.0480431	0.440401	0.440401	-1
Lachnospiraceae (OTU 25)	30.3786	1.24217e-05	Kruskal-Wallis rank sum test	0	0	0	0	0.0997793	0.0007357	0.000477129	0.146871	0.146871	0.61403		0.146871	0.146871	0.0056975	0.0056975	0.0159458	0.0056975	0.0056975	0.00760028	0.146871	0.0056975	0.143554	-1
Lachnospiraceae (OTU 85)	30.3178	1.27691e-05	Kruskal-Wallis rank sum test	0	0.000183925	0	0.000275887	0.00423027	0	0.000477129	0.0438385		0.0611275	0.0220852	0.368495	0.0290343	0.00742044	0.00733343	0.0101871	0.0101871	0.474278	0.082047	0.498962	0.0290343	0.00733343	-1
Lachnospiraceae (OTU 90)	30.2284	1.32979e-05	Kruskal-Wallis rank sum test	0	0	0.000551775	0	0	0	0.000477129		0.0150243	0.0139581			0.0150243			0.0139581				0.0150243			-1
Alistipes (OTU 161)	29.9713	1.49418e-05	Kruskal-Wallis rank sum test	0	0	0	0.00174729	0	0.000183925	0.000515491				0.0081736	0.00345299	0.0120993				0.00345299	0.0575934	0.0319949	0.0746923	0.0980751	0.0319949	-1
Mucispirillum (OTU 19)	29.6618	1.71901e-05	Kruskal-Wallis rank sum test	0	0	0.00036785	0.00137944	0.0357734	0.00165532	0.000571092		0.0616077	0.0354669	0.0077796	0.0054603	0.0637947	0.00742044	0.0054603	0.00993379	0.0077796	0.031827	0.0144196	0.266202	1	0.0597213	-1
Bacteroides (OTU 2)	29.0551	2.26175e-05	Kruskal-Wallis rank sum test	0	0	0.231562	0.0387162	0	0	0.000656473	1	0.0103015	0.00900099	0.00900099	0.00900099	0.0132824	0.781491	0.608071	0.00900099	0.00900099	0.977072	0.781491	0.00900099	0.00900099	1	-1
Anaeroplasma (OTU 92)	29.0483	2.26875e-05	Kruskal-Wallis rank sum test	0.000827662	0.0007357	0.00110355	0	0	0	0.000656473	1	0.568272	0.450974	0.0144326	0.00619771	0.0200324	0.0100426	0.00465404	0.0112458		0.0112458	0.00465404	0.0144326			-1
Lachnospiraceae (OTU 130)	29.1042	2.21209e-05	Kruskal-Wallis rank sum test	0	0	0.000183925	0.000275887	0.000643737	0	0.000656473		0.02694	0.0145633	0.0220852	0.0115518	0.442568	0.00723067	0.00561135	0.103668	0.442568	0.442568	0.442568	0.0516792	0.02694	0.00723067	-1
Clostridiales (OTU 148)	29.1784	2.13914e-05	Kruskal-Wallis rank sum test	0	0	0	0.00275887	0	0	0.000656473		0.394157	0.322058	0.00974178	0.00468026	0.0279456			0.322058	0.00468026	0.317385	0.24402	1	0.00974178	0.24402	-1
Turicibacter (OTU 14)	28.8806	2.44718e-05	Kruskal-Wallis rank sum test	0.0153577	0.0423027	0.0413831	0.000459812	0	0	0.000673437	0.291389	0.0649351	0.883299	0.01443	0.0417604	0.010543	0.00961298	0.010543	0.00982755	0.0649351	0.00961298	0.00961298	0.00961298	0.010543	0.11241	-1
Lachnospiraceae (OTU 82)	28.837	2.49583e-05	Kruskal-Wallis rank sum test	0	0	0.00478205	0.000183925	0	0	0.000673437		0.0116715	0.00681218	0.10971	0.0658803	0.0177788			0.00681218	0.0658803	0.440401	0.381354	0.0116715	0.341006	0.381354	-1
Lachnospiraceae (OTU 182)	28.7872	2.5526e-05	Kruskal-Wallis rank sum test	0	0.000459812	0	0	0.00156336	0	0.000673437	0.0244665		0.0356902	0.441444	0.0935943	0.465209	0.00941806	0.165537	0.0131034	0.0134496		0.0176962		0.425447	0.00941806	-1
Lachnospiraceae (OTU 206)	28.1358	3.42405e-05	Kruskal-Wallis rank sum test	0	0	0	0.000459812	0.00174729	0	0.000877535		0.389104	0.313112	0.0220852	0.0131018	0.0545432	0.0109877	0.00567495	0.0131018	0.277451	0.277451	0.221426	0.669869	0.142849	0.0131018	-1
Clostridium (OTU 331)	27.5367	4.48305e-05	Kruskal-Wallis rank sum test	0	0	0	9.19625e-05	0.000643737	0	0.00111703		0.421529	0.421529	0.14628	0.0896704	0.421529	0.0104477	0.00554826	0.0196391	0.0290642	0.474278	0.421529	1	0.421529	0.0104477	-1
Lachnospiraceae (OTU 167)	27.4685	4.62261e-05	Kruskal-Wallis rank sum test	0.00165532	0.000459812	0	0	0	0	0.00112067	0.0367129	0.0235758	0.146529	0.0171012	0.109775	1	0.0101786	0.0355036	0.364375	0.364375	0.0101786	0.0380054	0.364375	0.381812		-1
Acetatifactor (OTU 237)	27.3819	4.80598e-05	Kruskal-Wallis rank sum test	0	0	0	0.00119551	0	0.00036785	0.00113446				0.0170371	0.0148523	0.0231177				0.0148523	0.0231177	0.0160574	0.0330929	0.112567	0.0160574	-1
Bacteroides (OTU 12)	27.1501	5.33274e-05	Kruskal-Wallis rank sum test	0	0	0	0.184385	0	0	0.00121644	0.598801	0.562038	0.878053	0.00972451	0.00732516	0.0188607	0.48519	0.685264	0.920344	0.00732516		0.591749	0.543365	0.00732516	0.472257	-1
Bacteroides (OTU 64)	27.0929	5.47153e-05	Kruskal-Wallis rank sum test	0	0	0	0.0088284	0	0	0.00121644				0.0216489	0.0197977	0.0303961	0.527089	0.527089	0.527089	0.0197977				0.0197977	0.527089	-1
Lachnospiraceae (OTU 78)	27.0571	5.56008e-05	Kruskal-Wallis rank sum test	0.0007357	0.00174729	0	0.00036785	0.0088284	0.000183925	0.00121644	0.245	0.0371027	0.0261792	0.599363	0.214289	0.114826	0.0118082	0.013986	0.013986	0.0118082	0.0473516	0.0256668	0.599363	0.171202	0.0118082	-1
Lachnospiraceae (OTU 204)	26.5522	6.97159e-05	Kruskal-Wallis rank sum test	0	0.000551775	0	0	0.0007357	0	0.00148893	0.0342531		0.0485783	0.582123	0.0555479	0.582123	0.0085214	0.643589	0.0109954	0.0085214	0.582123	0.0555479	0.582123	1	0.0085214	-1
Coriobacteriaceae (OTU 293)	26.395	7.47957e-05	Kruskal-Wallis rank sum test	0.000183925	0.000551775	0	0	0.00036785	0	0.00156027	0.201675	0.13875	0.0175058	0.111015	0.0111815		0.224189	0.704552	0.00852352	0.00824854	0.0914556	0.00852352			0.00824854	-1
Alistipes (OTU 53)	26.1161	8.47274e-05	Kruskal-Wallis rank sum test	0	0	0	0	0	0.0014714	0.0016889											0.0227336	0.0180246	0.0297707	0.0227336	0.0180246	-1
Desulfovibrionaceae (OTU 192)	26.1161	8.47274e-05	Kruskal-Wallis rank sum test	0	0	0	0	0	0.00202317	0.0016889											0.0227336	0.0180246	0.0297707	0.0227336	0.0180246	-1
Clostridium_sensu (OTU 291)	25.8882	9.38015e-05	Kruskal-Wallis rank sum test	0	0	0	0.00386242	0	0	0.00182913		0.13638	0.11769	0.0216489	0.0150639	0.11769			0.11769	0.0150639			0.11769	0.0168687		-1
Lachnospiraceae (OTU 17)	25.6944	0.000102275	Kruskal-Wallis rank sum test	0.00331065	0.00257495	0.017105	0.00570167	0.0254736	0	0.00195193	0.794927	0.137085	0.049055	0.487532	0.170966	0.170966	0.004995	0.004995	0.666001	0.004995	0.133804	0.139044	0.0211605	0.025304	0.004995	-1
Lachnospiraceae (OTU 111)	25.4768	0.000112691	Kruskal-Wallis rank sum test	0.00202317	0.000275887	0	0	0	0	0.00210591	0.118027	0.0196677	0.0768158	0.0166706	0.0577973		0.00936051	0.0304317			0.0196677	0.230825	0.261209	0.230825	0.189793	-1
Bifidobacterium (OTU 46)	24.6444	0.000163177	Kruskal-Wallis rank sum test	0.000643737	0.0058856	0	0	0	0	0.00222682	0.203858	0.0763725	0.0354233	0.240671	0.0447071	0.465209	0.0365829	0.0155423		0.374786	0.0443893	0.0155423		0.38677		-1
Lachnospiraceae (OTU 121)	24.4706	0.000176259	Kruskal-Wallis rank sum test	0	0	0	0.0007357	0	0	0.00222682				0.0355508	0.0304857	0.0445506				0.0304857				0.0308259		-1
Rhodospirillaceae (OTU 150)	24.4706	0.000176259	Kruskal-Wallis rank sum test	0	0	0	0.000551775	0	0	0.00222682				0.0355508	0.0304857	0.0445506				0.0304857				0.0308259		-1
Lachnospiraceae (OTU 153)	24.5715	0.00016854	Kruskal-Wallis rank sum test	0	0	0	0.00469009	0	0	0.00222682				0.0288652	0.0150639	0.0379951				0.0150639	0.1131	0.0734008	0.13566	0.0734008	0.0734008	-1
Lachnospiraceae (OTU 203)	25.0192	0.000138148	Kruskal-Wallis rank sum test	0	0.000275887	0.000551775	0.000275887	0.00183925	0	0.00222682	0.14059	0.0242979	0.125444	0.261713	0.842648	0.141312	0.0144813	0.0144813	0.0868041	0.040812	0.601266	0.0680454	0.0144813	0.127438	0.0144813	-1
Clostridiales (OTU 219)	24.4791	0.000175598	Kruskal-Wallis rank sum test	0	0	0	0.00818466	0	0	0.00222682				0.0350615	0.0301141	0.043902				0.0301141				0.0304264		-1
Lachnospiraceae (OTU 257)	24.4791	0.000175598	Kruskal-Wallis rank sum test	0	0	0	0.00101159	0	0	0.00222682				0.0350615	0.0301141	0.043902				0.0301141				0.0304264		-1
Bacteria (OTU 319)	24.4706	0.000176259	Kruskal-Wallis rank sum test	0	0	0	0.00036785	0	0	0.00222682				0.0355508	0.0304857	0.0445506				0.0304857				0.0308259		-1
Lachnospiraceae (OTU 332)	25.0461	0.000136508	Kruskal-Wallis rank sum test	0	0	0	0.000643737	0	0	0.00222682				0.0163472	0.00920796	0.0189697	0.213518	0.152896	0.221054	0.0281445	0.253908	0.213518	0.284955	0.0189697	0.678556	-1
Firmicutes (OTU 346)	24.4706	0.000176259	Kruskal-Wallis rank sum test	0	0	0	0.000275887	0	0	0.00222682				0.0355508	0.0304857	0.0445506				0.0304857				0.0308259		-1
Bacteroides (OTU 350)	24.4791	0.000175598	Kruskal-Wallis rank sum test	0	0	0	0.000183925	0	0	0.00222682				0.0350615	0.0301141	0.043902				0.0301141				0.0304264		-1
Lachnospiraceae (OTU 353)	24.4706	0.000176259	Kruskal-Wallis rank sum test	0	0	0	0.000551775	0	0	0.00222682				0.0355508	0.0304857	0.0445506				0.0304857				0.0308259		-1
Bacteria (OTU 357)	24.4706	0.000176259	Kruskal-Wallis rank sum test	0	0	0	0.000275887	0	0	0.00222682				0.0355508	0.0304857	0.0445506				0.0304857				0.0308259		-1
Clostridium (OTU 371)	24.5045	0.000173627	Kruskal-Wallis rank sum test	0	0	0	0.000275887	0	0	0.00222682				0.0336069	0.0290121	0.0419689				0.0290121				0.0292408		-1
Bacteria (OTU 390)	24.4706	0.000176259	Kruskal-Wallis rank sum test	0	0	0	0.00266691	0	0	0.00222682				0.0355508	0.0304857	0.0445506				0.0304857				0.0308259		-1
Firmicutes (OTU 394)	24.4706	0.000176259	Kruskal-Wallis rank sum test	0	0	0	0.000275887	0	0	0.00222682				0.0355508	0.0304857	0.0445506				0.0304857				0.0308259		-1
Firmicutes (OTU 412)	24.4706	0.000176259	Kruskal-Wallis rank sum test	0	0	0	0.000275887	0	0	0.00222682				0.0355508	0.0304857	0.0445506				0.0304857				0.0308259		-1
Bacteria (OTU 416)	24.4706	0.000176259	Kruskal-Wallis rank sum test	0	0	0	0.000459812	0	0	0.00222682				0.0355508	0.0304857	0.0445506				0.0304857				0.0308259		-1
Ruminococcaceae (OTU 430)	24.4706	0.000176259	Kruskal-Wallis rank sum test	0	0	0	0.000275887	0	0	0.00222682				0.0355508	0.0304857	0.0445506				0.0304857				0.0308259		-1
Ruminococcaceae (OTU 436)	24.4875	0.000174939	Kruskal-Wallis rank sum test	0	0	0	0.000183925	0	0	0.00222682				0.0345744	0.0297446	0.0432554				0.0297446				0.0300291		-1
Lachnospiraceae (OTU 449)	24.4791	0.000175598	Kruskal-Wallis rank sum test	0	0	0	0.00101159	0	0	0.00222682				0.0350615	0.0301141	0.043902				0.0301141				0.0304264		-1
Lachnospiraceae (OTU 521)	24.4791	0.000175598	Kruskal-Wallis rank sum test	0	0	0	0.000275887	0	0	0.00222682				0.0350615	0.0301141	0.043902				0.0301141				0.0304264		-1
Bacteria (OTU 536)	24.5045	0.000173627	Kruskal-Wallis rank sum test	0	0	0	0.000183925	0	0	0.00222682				0.0336069	0.0290121	0.0419689				0.0290121				0.0292408		-1
Lachnospiraceae (OTU 362)	24.3969	0.000182117	Kruskal-Wallis rank sum test	0	0	0	0.000459812	0	0	0.00226887				0.0283952	0.0148523	0.0373298				0.0148523	0.238038	0.183015	0.261209	0.0753756	0.183015	-1
Lachnospiraceae (OTU 223)	24.2066	0.000198141	Kruskal-Wallis rank sum test	0	0	0	0.00036785	0	0	0.00243469				0.0270084	0.0142281	0.0353634				0.0142281	0.112138	0.0849546	0.134481	0.0923044	0.0849546	-1
Lachnospiraceae (OTU 208)	24.1677	0.000201579	Kruskal-Wallis rank sum test	0	0	0	0.00156336	0	0.00165532	0.00244347				0.0288652	0.0150639	0.0319949				0.0150639	0.0575934	0.0319949	0.0746923	0.513887	0.0319949	-1
Porphyromonadaceae (OTU 8)	24.0941	0.000208261	Kruskal-Wallis rank sum test	0.116608	0.017105	0	0	0	0.00275887	0.00247364	0.0987901	0.0252598	0.0419915	0.0252598	0.036452	0.839542	0.0252598	0.0252598	0.844423	1	0.036452	0.191792	0.102264	0.191792	0.0823618	-1
Lachnospiraceae (OTU 38)	24.0797	0.000209584	Kruskal-Wallis rank sum test	0	0.00579364	0.000183925	0.00110355	0.00938017	0	0.00247364	0.0119257	0.0905067	0.0176659	0.0280198	0.206281	0.206281	0.0176659	0.752538	0.0836882	0.252711	0.149518	0.0119257	0.578531	0.0905067	0.0280198	-1
Lachnospiraceae (OTU 97)	24.0127	0.000215901	Kruskal-Wallis rank sum test	0.0007357	9.19625e-05	0	0.000551775	0.00386242	0	0.0025151	0.252094	0.0183649	0.331857	0.331857	0.252094	0.0183649	0.0118082	0.0183649	0.0140544	0.0118082	0.128616	0.850497	0.357803	0.257952	0.0118082	-1
Lachnospiraceae (OTU 93)	23.9329	0.000223654	Kruskal-Wallis rank sum test	0.00174729	0.000183925	0	0	0	0	0.00257202	0.231329	0.0380147	0.22414	0.0139995	0.0674302	0.45985	0.0139995	0.12182	0.90736	0.506678	0.0139995	0.0532075	0.434692		0.493124	-1
Lachnospiraceae (OTU 113)	23.8198	0.000235129	Kruskal-Wallis rank sum test	0.00174729	0.00137944	0	0	0	0	0.00263782	0.911021	0.0192294	0.0152873	0.114179	0.114179	0.26016	0.0054603	0.0054603		0.156972	0.12712	0.12712	0.172659	0.935091	0.114179	-1
Ruminococcaceae (OTU 288)	23.8185	0.000235257	Kruskal-Wallis rank sum test	0	0	0.000183925	0.0007357	0	0.000183925	0.00263782		0.0645414	0.039086	0.0106851	0.00452856	0.672604			0.039086	0.00452856	0.0645414	0.039086	0.672604	0.5619	0.039086	-1
Bacteroides (OTU 3)	23.5014	0.000270634	Kruskal-Wallis rank sum test	0.0812029	0.0205996	0	0.111642	0	0.0154497	0.00299702	0.115258	0.0282984	0.30931	1	0.0343577	0.0282984	0.0119257	0.123458	0.700239	0.0119257	0.0391197	0.640758	0.20667	0.0391197	0.0832096	-1
Clostridiales (OTU 188)	23.3349	0.00029126	Kruskal-Wallis rank sum test	0	0	0.007357	0.00174729	0	0	0.0031861		0.0360583	0.0334994	0.0487554	0.0360583	0.381354			0.0334994	0.0360583	0.440401	0.381354	0.0465839	0.0626214	0.381354	-1
Lachnospiraceae (OTU 358)	23.2373	0.000304062	Kruskal-Wallis rank sum test	0	0	0.000183925	0	0	0	0.00328607		0.0310868	0.0234053	0.404657	0.398857	0.285906			0.0234053	0.398857			0.0252464	0.398857		-1
Lachnospiraceae (OTU 278)	23.0413	0.000331486	Kruskal-Wallis rank sum test	0	0	0	0.00119551	0	0.00036785	0.00353979				0.037366	0.0274371	0.0501195				0.0274371	0.031995	0.0274371	0.037366	0.826773	0.0274371	-1
Clostridiales (OTU 160)	22.6147	0.000399885	Kruskal-Wallis rank sum test	0	0	0	0.0014714	0	0.000551775	0.00421996	0.341577	0.421529	0.84267	0.0143711	0.0143711	0.0305559		0.26585	0.341577	0.0109206	0.104521	0.205368	0.257962	0.717308	0.0597238	-1
Firmicutes (OTU 186)	22.5577	0.000410023	Kruskal-Wallis rank sum test	0	0	0	9.19625e-05	0.000551775	0	0.00427663				0.0940369	0.0691743	0.115638	0.0370519	0.0334836	0.0473118	0.163688				0.0791258	0.0334836	-1
Lachnospiraceae (OTU 44)	22.5013	0.000420306	Kruskal-Wallis rank sum test	0.00625345	0.00239102	0	0.00211514	0	0.00128747	0.00428425	0.0417091	0.0274706	0.0274706	0.0458806	0.845441	0.0274706	0.04469	0.0417091	0.206779	0.0513369	0.0417091	0.157159	0.0496178	0.210737	0.206779	-1
Lachnospiraceae (OTU 205)	22.5162	0.000417568	Kruskal-Wallis rank sum test	0.00036785	9.19625e-05	0.000183925	0.000275887	0.00202317	0	0.00428425	0.952349	0.991479	0.968882	0.968882	0.968882	1	0.0133656	0.0118082	0.0588482	0.0118082	0.0462388	0.0744048	0.0619433	0.0462388	0.0117767	-1
Lachnospiraceae (OTU 193)	22.4687	0.000426366	Kruskal-Wallis rank sum test	0	0.00101159	0.000183925	0.0007357	0	0	0.0042972	0.010846	0.0951638	0.052405	0.0331278	0.312948	0.203612		0.00561135	0.052405	0.0154024	0.156386	0.203612	1	0.496658	0.0999066	-1
Lachnospiraceae (OTU 116)	22.4055	0.00043836	Kruskal-Wallis rank sum test	0.000183925	0.00202317	0.00239102	0.000183925	0.00340261	0	0.00432097	0.0498298	0.0286573	0.941492	0.48618	0.156407	0.0994264	0.0212421	0.691433	0.941492	0.0498298	0.366915	0.026648	0.0212421	0.132124	0.0212421	-1
Oscillibacter (OTU 271)	22.4252	0.000434589	Kruskal-Wallis rank sum test	0	0	0	0	0.000919625	0	0.00432097	0.784144	0.784144	1	0.784144	1	1	0.0232949	0.0232949	0.047035	0.0267444	0.784144	1	1	1	0.0232949	-1
Lachnospiraceae (OTU 73)	22.2961	0.000459901	Kruskal-Wallis rank sum test	0	0.000643737	0.000183925	0.00137944	0.0165532	0.00128747	0.00448403	0.0360369	0.0360369	0.595	0.020434	0.108666	0.0404392	0.020434	0.0312309	0.0360369	0.105124	0.0746581	0.63704	0.601537	0.595	0.0370047	-1
Clostridiales (OTU 310)	22.2691	0.000465371	Kruskal-Wallis rank sum test	0	0	0	0.000551775	0	0	0.00448858		0.394157	0.322058	0.0378603	0.0198031	0.0822336			0.322058	0.0198031	0.315	0.242273	0.82916	0.0693894	0.242273	-1
Lachnospiraceae (OTU 480)	22.2346	0.000472476	Kruskal-Wallis rank sum test	0	0	0	0.000459812	0	0	0.00450863				0.0283952	0.0148523	0.0373298				0.0148523	0.261209	0.213518	0.261209	0.261209	0.213518	-1
Proteus (OTU 16)	22.0835	0.000504807	Kruskal-Wallis rank sum test	0	0	0	0	0.000643737	0	0.00452812		0.153428	0.145607			0.153428	0.0277889	0.0277889	0.365573	0.0277889			0.153428		0.0277889	-1
Dorea (OTU 301)	22.1053	0.000500014	Kruskal-Wallis rank sum test	0	0	0.000183925	0	0	0	0.00452812		0.0475819	0.0475819			0.0475819			0.0475819				0.0475819			-1
Porphyromonadaceae (OTU 435)	22.0953	0.000502195	Kruskal-Wallis rank sum test	0	0	0.0029428	0	0	0	0.00452812		0.048406	0.048406			0.048406			0.048406				0.048406			-1
Lachnospiraceae (OTU 528)	22.1717	0.000485674	Kruskal-Wallis rank sum test	0	0.000183925	0	0	0	0	0.00452812	0.0358239		0.0444262		0.0358239			0.0358239				0.0358239				-1
Porphyromonadaceae (OTU 597)	22.0953	0.000502195	Kruskal-Wallis rank sum test	0	0	0.00036785	0	0	0	0.00452812		0.048406	0.048406			0.048406			0.048406				0.048406			-1
Clostridiales (OTU 660)	22.1053	0.000500014	Kruskal-Wallis rank sum test	0	0	0.00036785	0	0	0	0.00452812		0.0475819	0.0475819			0.0475819			0.0475819				0.0475819			-1
Bacteria (OTU 298)	22.0017	0.000523215	Kruskal-Wallis rank sum test	0	0	0.00036785	0.000919625	0	0.00036785	0.00464677		0.0645414	0.039086	0.0384869	0.0200852	0.249685			0.039086	0.0200852	0.0645414	0.039086	0.932262	0.150658	0.039086	-1
Clostridia (OTU 86)	21.8145	0.000567863	Kruskal-Wallis rank sum test	0.000459812	0.000459812	0.00165532	0	0.00165532	0.000919625	0.00489782	0.69202	0.0239082	0.055358	0.132577	0.0966538	0.0239082	0.0118082	0.0118082	0.635393	0.0118082	0.648158	0.90653	0.341716	0.280219	0.132577	-1
Lachnospiraceae (OTU 104)	21.8159	0.00056751	Kruskal-Wallis rank sum test	0	0	0	0.000459812	9.19625e-05	0.000551775	0.00489782				0.0384869	0.0384869	0.0436484	0.0814983	0.0541675	0.0946684	0.0787216	0.0436484	0.0384869	0.0541675	0.942582	0.0859599	-1
Oscillibacter (OTU 361)	21.8263	0.000564942	Kruskal-Wallis rank sum test	0	0	0	0.00101159	0	0	0.00489782		0.36131	0.322058	0.0384869	0.0200852	0.0829785			0.322058	0.0200852	0.150801	0.114179	0.36131	0.150801	0.114179	-1
Lachnospiraceae (OTU 13)	21.4231	0.000673708	Kruskal-Wallis rank sum test	0.0101159	0.0102078	0.0150818	0.0101159	0	0.0007357	0.00575539	1	0.903188	0.905206	1	1	0.642857	0.0100426	0.00567682	0.00567682	0.00567682	0.289249	0.276162	0.0441919	0.0683323	0.00807791	-1
Lachnospiraceae (OTU 47)	21.3634	0.000691486	Kruskal-Wallis rank sum test	0	0.00137944	0.007357	0.000183925	0	0.00128747	0.00577939	0.0430298	0.0291787	0.178476	0.1219	0.178476	0.0430298	0.504093	0.0430298	0.0291787	0.178476	0.0430298	0.558947	0.114203	0.34627	0.0430298	-1
Lachnospiraceae (OTU 169)	21.349	0.000695846	Kruskal-Wallis rank sum test	0	0	0	0.00312672	0.000827662	0	0.00577939	0.511267		0.527089	0.0186989	0.0186989	0.0245571	0.0696283	0.0696283	0.0903857	0.511267	0.174438	0.220702	0.209193	0.0696283	0.457881	-1
Lachnospiraceae (OTU 273)	21.36	0.000692506	Kruskal-Wallis rank sum test	0	0	0	0.000183925	0.000827662	0	0.00577939	1	0.658862	0.658862	0.296553	0.221681	0.221681	0.0320583	0.0320583	0.0320583	0.105797	1	1	0.658862	0.252754	0.0320583	-1
Lachnospiraceae (OTU 272)	20.9023	0.00084521	Kruskal-Wallis rank sum test	0	0.000643737	0.000551775	0	0	0	0.00695553	0.120771	0.120771	0.940836	0.246028	0.0427155	0.0427155	0.174414	0.0384042	0.0384042		0.474278	0.0427155	0.0427155	0.474278	0.444913	-1
Lachnospiraceae (OTU 175)	20.8563	0.000862278	Kruskal-Wallis rank sum test	0	0	0	0.00036785	0.0014714	0	0.00703149		0.389104	0.313112	0.0428164	0.0317101	0.074717	0.0428164	0.0317101	0.074717	0.307522	0.294	0.21984	0.668929	0.21984	0.0664809	-1
Lachnospiraceae (OTU 179)	20.7929	0.000886365	Kruskal-Wallis rank sum test	9.19625e-05	0.000643737	0.0007357	0	0.00101159	0	0.00716279	0.044983	0.0467484	0.881997	0.530265	0.0301995	0.0370638	0.0301995	0.5724	0.502954	0.0301995	0.797316	0.0467484	0.0695676	0.797316	0.0301995	-1
Lachnospiraceae (OTU 36)	20.7069	0.000920126	Kruskal-Wallis rank sum test	0	0	0	0.00110355	0.00156336	0	0.00736922	0.468482	0.95603	0.447303	0.0288586	0.01151	0.0936859	0.135179	0.0479137	0.208021	0.95603	1	0.476693	0.95603	0.0239782	0.107515	-1
Clostridium (OTU 43)	20.5911	0.000967536	Kruskal-Wallis rank sum test	0	0	0.000551775	0.000183925	0.0014714	0	0.00768035		0.042068	0.0260551	0.0654481	0.042068	0.490908	0.0260551	0.0196488	0.486366	0.103735	0.13955	0.103735	0.222288	0.492269	0.103735	-1
Clostridium (OTU 41)	20.5162	0.000999472	Kruskal-Wallis rank sum test	0.00239102	0.000919625	0.00239102	0.000275887	0	0	0.00780659	0.208426	1	0.208426	0.0765421	0.743245	0.0404917	0.00851523	0.0404917	0.00851523	0.0165026	0.0765421	0.363204	0.0812019	0.363204	0.208426	-1
Alistipes (OTU 57)	20.3579	0.00107047	Kruskal-Wallis rank sum test	0	0	0	0	0	0.000919625	0.00780659											0.0559936	0.0533248	0.0663932	0.0559936	0.0533248	-1
Porphyromonadaceae (OTU 81)	20.3579	0.00107047	Kruskal-Wallis rank sum test	0	0	0	0	0	0.0058856	0.00780659											0.0559936	0.0533248	0.0663932	0.0559936	0.0533248	-1
Alistipes (OTU 144)	20.3579	0.00107047	Kruskal-Wallis rank sum test	0	0	0	0	0	0.00128747	0.00780659											0.0559936	0.0533248	0.0663932	0.0559936	0.0533248	-1
Lachnospiraceae (OTU 178)	20.3579	0.00107047	Kruskal-Wallis rank sum test	0	0	0	0	0	0.0044142	0.00780659											0.0559936	0.0533248	0.0663932	0.0559936	0.0533248	-1
Bacteroidetes (OTU 238)	20.3579	0.00107047	Kruskal-Wallis rank sum test	0	0	0	0	0	0.00239102	0.00780659											0.0559936	0.0533248	0.0663932	0.0559936	0.0533248	-1
Bacteroidales (OTU 255)	20.3579	0.00107047	Kruskal-Wallis rank sum test	0	0	0	0	0	0.00312672	0.00780659											0.0559936	0.0533248	0.0663932	0.0559936	0.0533248	-1
Alistipes (OTU 285)	20.3649	0.00106721	Kruskal-Wallis rank sum test	0	0	0	0	0	0.000183925	0.00780659											0.0554464	0.0528484	0.0657212	0.0554464	0.0528484	-1
Bacteroidetes (OTU 295)	20.3579	0.00107047	Kruskal-Wallis rank sum test	0	0	0	0	0	0.00349457	0.00780659											0.0559936	0.0533248	0.0663932	0.0559936	0.0533248	-1
Porphyromonadaceae (OTU 312)	20.3579	0.00107047	Kruskal-Wallis rank sum test	0	0	0	0	0	0.00404635	0.00780659											0.0559936	0.0533248	0.0663932	0.0559936	0.0533248	-1
Lachnospiraceae (OTU 98)	20.2901	0.00110237	Kruskal-Wallis rank sum test	0.0014714	0.0022071	0	9.19625e-05	0.0036785	0	0.00797439	0.649576	0.0201656	0.0201656	0.0692792	0.0692792	0.156093	0.608866	0.649576	0.0630825	0.124458	0.0201656	0.0201656	0.178536	0.608866	0.0692792	-1
Lachnospiraceae (OTU 143)	20.211	0.00114076	Kruskal-Wallis rank sum test	0	0.000275887	0.00275887	0.000183925	0.00137944	0	0.00817268	0.0546354	0.0337605	0.045883	0.0337605	1	0.045883	0.0337605	0.185721	0.405495	0.244142	0.244142	0.244142	0.0337605	0.244142	0.0493289	-1
Lachnospiraceae (OTU 243)	20.1964	0.001148	Kruskal-Wallis rank sum test	0	0	0	0.00285084	0	0	0.00817268				0.065022	0.065022	0.0790236	0.527089	0.527089	0.527089	0.065022				0.065022	0.527089	-1
Lachnospiraceae (OTU 35)	20.1472	0.00117267	Kruskal-Wallis rank sum test	0.00101159	0.000643737	0	9.19625e-05	0.00239102	0	0.00823368	0.678378	0.111377	0.0788531	0.232512	0.163241	0.164934	0.455713	0.569126	0.0163793	0.0163638	0.163241	0.111377	0.356194	0.678378	0.0163638	-1
Clostridium (OTU 99)	20.1428	0.00117493	Kruskal-Wallis rank sum test	0.000183925	0	0	0.000183925	0.000643737	0	0.00823368	0.159269	0.109755	0.399915	0.802952	0.159269	0.109755	0.0568226	0.014414	0.0245689	0.159269	0.753979	0.459994	0.20349	0.518069	0.0568226	-1
Ruminococcaceae (OTU 60)	20.0741	0.00121035	Kruskal-Wallis rank sum test	0	0.0022071	0	9.19625e-05	0	0	0.00828767	0.128979	0.346879	0.0408469	0.928859	0.108765	0.196215	0.196215	0.0202409		0.108765	0.511546	0.0408469	0.537344	0.359423	0.444913	-1
Lachnospiraceae (OTU 79)	20.1066	0.00119348	Kruskal-Wallis rank sum test	0	0	0	0.000643737	0	0.000183925	0.00828767				0.0511932	0.0479923	0.0575934				0.0479923	0.0575934	0.0479923	0.0746923	0.825038	0.0479923	-1
Lachnospiraceae (OTU 299)	20.0804	0.00120705	Kruskal-Wallis rank sum test	0	0	0	0.000459812	0	0	0.00828767				0.085322	0.0548743	0.0903958				0.0548743	0.495451	0.449453	0.498962	0.0903958	0.449453	-1
Firmicutes (OTU 256)	20.012	0.00124326	Kruskal-Wallis rank sum test	0	9.19625e-05	0	0.000551775	0	0	0.00844852	0.425365	0.240732	0.152142	0.0867523	0.166172	0.066364	0.166172	0.0867523		0.0332276	0.166172	0.0892858		0.0332276		-1
Akkermansia (OTU 4)	19.8967	0.00130678	Kruskal-Wallis rank sum test	0.0095641	0.0974802	0.0209674	0.00119551	0.000643737	0.0095641	0.00876957	0.121753	0.221861	0.835575	0.121753	0.02331	0.0909091	0.0889285	0.02331	0.02331	0.851946	0.945221	0.180886	0.203168	0.122378	0.106645	-1
Clostridiales (OTU 51)	19.881	0.00131564	Kruskal-Wallis rank sum test	0.00395439	0.0044142	0.00239102	0.000275887	0.00036785	0	0.00876957	0.792657	0.423352	0.423352	0.022711	0.049319	0.596591	0.022711	0.0446432	0.423352	0.792657	0.022711	0.022711	0.153769	0.153769	0.19392	-1
Lachnospiraceae (OTU 454)	19.8565	0.00132961	Kruskal-Wallis rank sum test	0	0	0	0.000183925	0	0	0.00876957				0.0841476	0.0542054	0.0987795				0.0542054	0.495451	0.449453	0.498962	0.106568	0.449453	-1
Ruminococcaceae (OTU 476)	19.8622	0.00132637	Kruskal-Wallis rank sum test	0	0	0	0.000183925	0	0	0.00876957				0.0829785	0.0535403	0.0973247				0.0535403	0.495451	0.449453	0.498962	0.105741	0.449453	-1
Lachnospiraceae (OTU 28)	19.4824	0.00156228	Kruskal-Wallis rank sum test	0.00165532	0.00303476	0.00257495	0.00165532	0.00542579	0.000919625	0.0102289	0.0962455	0.379998	0.379998	0.809527	0.0821695	0.379998	0.0821695	0.257642	0.119606	0.0821695	0.119606	0.0257024	0.0821695	0.226296	0.0681988	-1
Clostridiales (OTU 360)	19.3143	0.00167948	Kruskal-Wallis rank sum test	0	0	0	0.000183925	0	0	0.0109166	0.527089		0.527089	0.073826	0.0943977	0.085873		0.527089		0.0727062		0.527089		0.0727062		-1
Lachnospiraceae (OTU 108)	19.1211	0.00182479	Kruskal-Wallis rank sum test	0	0	0	0.00266691	0	0	0.0117758		0.45985	0.375734	0.0497478	0.0468656	0.0774466	0.375734	0.297415	0.920344	0.0497478	0.199357	0.132152	0.476749	0.0774466	0.476749	-1
Enterorhabdus (OTU 156)	18.9456	0.00196754	Kruskal-Wallis rank sum test	0.000643737	0.00119551	0.000551775	0	0.000643737	0.000183925	0.0125879	0.337968	0.693617	0.176099	0.0388816	0.0354542	0.0436485	0.693617	0.176099	0.9405	0.0388816	0.176099	0.0436485	0.184595	0.176099	0.176099	-1
Clostridiales (OTU 327)	18.9324	0.0019787	Kruskal-Wallis rank sum test	0	0	0	0.000827662	0	0	0.0125879				0.0849546	0.0548743	0.0849546				0.0548743	0.128158	0.0849546	0.151291	0.198765	0.0849546	-1
Clostridiales (OTU 321)	18.9054	0.0020017	Kruskal-Wallis rank sum test	0	0	0	0.000275887	0	0	0.0126445				0.085322	0.0548743	0.100239				0.0548743	0.495451	0.449453	0.498962	0.219189	0.449453	-1
Lachnospiraceae (OTU 269)	18.8591	0.00204179	Kruskal-Wallis rank sum test	0	9.19625e-05	0	0.000459812	0	0	0.0128076	0.0803349		0.099843	0.0669643	0.312982	0.0669643		0.0669643		0.0669643		0.0669643		0.0669643		-1
Clostridium (OTU 128)	18.8094	0.00208575	Kruskal-Wallis rank sum test	0	0.000551775	0	0.00266691	9.19625e-05	0.000183925	0.0129231	0.058294		0.058294	0.058294	0.15805	0.058294	0.0929505	0.0929505	0.110446	0.058294	0.0895897	0.371413	0.0929505	0.0895897	0.459727	-1
Eisenbergiella (OTU 164)	18.8057	0.00208902	Kruskal-Wallis rank sum test	0	0	0.0022071	0.000183925	0.000551775	0	0.0129231	0.211303	0.0315035	0.0331987	0.0841476	0.422157	0.0936781	0.0463148	0.187133	0.422157	0.422157	0.288531	0.629172	0.0315035	0.275909	0.0936781	-1
Lachnospiraceae (OTU 33)	18.7349	0.00215329	Kruskal-Wallis rank sum test	0	0.00248299	0	0.00340261	0.00993195	0	0.0132202	0.0353318	0.451638	0.0705914	0.0353318	0.648407	0.0705914	0.0617531	0.432269	0.0705914	0.550604	0.317385	0.121663	0.831199	0.0705914	0.0705914	-1
Lachnospiraceae (OTU 146)	18.7206	0.00216652	Kruskal-Wallis rank sum test	0.00036785	0.000275887	0	0.000459812	0.00386242	0	0.0132202	0.736727	0.454343	0.736727	0.935392	0.906854	0.454343	0.0286879	0.0177124	0.0446126	0.0177124	0.244429	0.454343	0.906854	0.244429	0.0190964	-1
Lachnospiraceae (OTU 183)	18.6357	0.00224664	Kruskal-Wallis rank sum test	0	9.19625e-05	0	0.00119551	0	0	0.0135251	0.49551	0.343267	0.176186	0.0692159	0.0692159	0.0692159	0.194356	0.0747485		0.0468656	0.628216	0.420227	0.537344	0.0692159	0.444913	-1
Lachnospiraceae (OTU 274)	18.6457	0.00223708	Kruskal-Wallis rank sum test	0	0.00128747	0	9.19625e-05	0	0	0.0135251	0.0322516	0.412844	0.0593074	0.17269	0.375763	0.375763		0.0200423	0.375763	0.135957	0.175934	0.173788	0.412844	0.876384	0.159851	-1
Asaccharobacter (OTU 385)	18.4935	0.00238741	Kruskal-Wallis rank sum test	0	0	0.000183925	0.000183925	0	0	0.0142767		0.096812	0.0645252	0.0645252	0.0645252	0.701741			0.0645252	0.0645252	0.480437	0.41949	0.14946	0.116681	0.41949	-1
Oscillibacter (OTU 413)	18.4777	0.0024036	Kruskal-Wallis rank sum test	0	0	0	0.000183925	0	0	0.0142783		0.433573	0.357842	0.0324525	0.0173699	0.287897			0.357842	0.0173699	0.201067	0.137015	0.543015	0.544108	0.137015	-1
Lactobacillus (OTU 18)	18.1734	0.00273679	Kruskal-Wallis rank sum test	0.0134265	0.0256575	0.0305315	0	0.00285084	0.00551775	0.0161506	0.202298	0.284715	0.666001	0.0274706	0.0274706	0.0274706	0.260014	0.211143	0.284715	0.184777	0.284715	0.0524476	0.153408	0.0725963	0.815335	-1
Clostridiales (OTU 213)	18.1254	0.00279324	Kruskal-Wallis rank sum test	0	0	0.000183925	0	0	0	0.016376		0.0588726	0.0535063	0.441444	0.416429	0.132391	0.36599	0.341807	0.222212	0.718816			0.0535063	0.425447	0.348945	-1
Lachnospiraceae (OTU 170)	17.8867	0.00309182	Kruskal-Wallis rank sum test	0	0	0	0.00183925	0	0	0.0164104				0.0925125	0.0889151	0.104062				0.0889151				0.0889151		-1
Clostridium (OTU 211)	17.9222	0.00304553	Kruskal-Wallis rank sum test	9.19625e-05	0.00036785	0	0	0.00036785	0	0.0164104	0.232574	0.205578	0.0196295	0.204791	0.0192466		0.227008	0.53866	0.0274891	0.0196295	0.937078	0.438519	0.227008	0.205578	0.360729	-1
Lachnospiraceae (OTU 337)	17.8867	0.00309182	Kruskal-Wallis rank sum test	0	0	0	0.000275887	0	0	0.0164104				0.0925125	0.0889151	0.104062				0.0889151				0.0889151		-1
Lachnospiraceae (OTU 374)	18.0397	0.00289704	Kruskal-Wallis rank sum test	0	0	0	0.000183925	0	0	0.0164104				0.0841476	0.0542054	0.0987795				0.0542054	0.238038	0.213518	0.261209	0.236493	0.213518	-1
Lachnospiraceae (OTU 392)	17.8947	0.00308126	Kruskal-Wallis rank sum test	0	0	0	9.19625e-05	0	0	0.0164104				0.0914247	0.0879176	0.102789				0.0879176				0.0879176		-1
Lachnospiraceae (OTU 465)	17.8867	0.00309182	Kruskal-Wallis rank sum test	0	0	0	0.000183925	0	0	0.0164104				0.0925125	0.0889151	0.104062				0.0889151				0.0889151		-1
Ruminococcaceae (OTU 479)	17.9189	0.00304976	Kruskal-Wallis rank sum test	0	0	0	9.19625e-05	0	0	0.0164104				0.0881661	0.0849366	0.0989602				0.0849366				0.0849366		-1
Clostridiales (OTU 523)	17.8867	0.00309182	Kruskal-Wallis rank sum test	0	0	0	9.19625e-05	0	0	0.0164104				0.0925125	0.0889151	0.104062				0.0889151				0.0889151		-1
Lachnospiraceae (OTU 531)	17.8947	0.00308126	Kruskal-Wallis rank sum test	0	0	0	9.19625e-05	0	0	0.0164104				0.0914247	0.0879176	0.102789				0.0879176				0.0879176		-1
Bacteroides (OTU 558)	17.8947	0.00308126	Kruskal-Wallis rank sum test	0	0	0	9.19625e-05	0	0	0.0164104				0.0914247	0.0879176	0.102789				0.0879176				0.0879176		-1
Lachnospiraceae (OTU 563)	17.9189	0.00304976	Kruskal-Wallis rank sum test	0	0	0	9.19625e-05	0	0	0.0164104				0.0881661	0.0849366	0.0989602				0.0849366				0.0849366		-1
Firmicutes (OTU 569)	17.8947	0.00308126	Kruskal-Wallis rank sum test	0	0	0	0.000183925	0	0	0.0164104				0.0914247	0.0879176	0.102789				0.0879176				0.0879176		-1
Lachnospiraceae (OTU 583)	17.8947	0.00308126	Kruskal-Wallis rank sum test	0	0	0	9.19625e-05	0	0	0.0164104				0.0914247	0.0879176	0.102789				0.0879176				0.0879176		-1
Bacteroides (OTU 624)	17.8947	0.00308126	Kruskal-Wallis rank sum test	0	0	0	9.19625e-05	0	0	0.0164104				0.0914247	0.0879176	0.102789				0.0879176				0.0879176		-1
Bacteria (OTU 628)	17.8947	0.00308126	Kruskal-Wallis rank sum test	0	0	0	9.19625e-05	0	0	0.0164104				0.0914247	0.0879176	0.102789				0.0879176				0.0879176		-1
Clostridiales (OTU 653)	17.9189	0.00304976	Kruskal-Wallis rank sum test	0	0	0	9.19625e-05	0	0	0.0164104				0.0881661	0.0849366	0.0989602				0.0849366				0.0849366		-1
Coriobacteriaceae (OTU 437)	17.8529	0.00313657	Kruskal-Wallis rank sum test	0.000275887	0	0	0	0	0	0.01655	0.17779	0.0987795	0.294953	0.0841476	0.274493		0.0821514	0.256355			0.0821514	0.261709				-1
Firmicutes (OTU 196)	17.7803	0.00323479	Kruskal-Wallis rank sum test	0	0.000275887	0	0	0	0	0.0169684	0.0859773		0.0999591		0.0859773			0.0859773			0.495451	0.183424	0.498962	0.495451	0.495451	-1
Lachnospiraceae (OTU 463)	17.7404	0.00328997	Kruskal-Wallis rank sum test	0	0	0	0.000275887	0	0	0.0171576				0.0841476	0.0542054	0.0987795				0.0542054	0.261209	0.213518	0.261209	0.261209	0.213518	-1
Lachnospiraceae (OTU 338)	17.7261	0.00330997	Kruskal-Wallis rank sum test	0	0	0.00110355	0.0007357	0	0	0.0171621		0.096812	0.0682576	0.0682576	0.0682576	1			0.0682576	0.0682576	0.229091	0.175831	0.175831	0.172666	0.175831	-1
Lachnospiraceae (OTU 198)	17.6909	0.00335976	Kruskal-Wallis rank sum test	0	0	0	0	0.00036785	0	0.0173202				0.260918	0.224124	0.264806	0.0733995	0.0543601	0.0832772	0.149959	0.264806	0.24402	0.284955	1	0.224124	-1
Lachnospiraceae (OTU 297)	17.6375	0.00343678	Kruskal-Wallis rank sum test	0	0	0.00183925	0	0	0	0.0175159		0.108914	0.0991093	0.404657	0.398857	0.20295			0.0991093	0.398857			0.0991093	0.398857		-1
Lachnospiraceae (OTU 517)	17.6375	0.00343678	Kruskal-Wallis rank sum test	0	0	0.000551775	0	0	0	0.0175159		0.108914	0.0991093	0.404657	0.398857	0.20295			0.0991093	0.398857			0.0991093	0.398857		-1
Lachnospiraceae (OTU 106)	17.5419	0.00357882	Kruskal-Wallis rank sum test	0	0	0	0.000643737	0	0	0.0181367	0.161966		0.185316	0.0841476	0.240086	0.0987795		0.136768		0.0821514		0.146133		0.0821514		-1
Lachnospiraceae (OTU 120)	17.516	0.00361841	Kruskal-Wallis rank sum test	0	0	0	0.00165532	0.000459812	0.000183925	0.0182344	0.364375	0.500994		0.0739878	0.0468656	0.0739878	0.194613	0.0909278	0.178811	0.194613	0.194613	0.0739878	0.153349	0.194613	0.85467	-1
Dorea (OTU 267)	17.4377	0.00374033	Kruskal-Wallis rank sum test	0	0	0	9.19625e-05	0.000919625	0	0.0186393	0.93511	0.413759	0.491588	0.575726	0.575726	0.256972	0.0591945	0.0591945	0.0591945	0.125594	0.575726	0.663232	0.575726	0.345052	0.0591945	-1
Clostridiales (OTU 384)	17.4487	0.00372287	Kruskal-Wallis rank sum test	0	0	0	0.000183925	0	0	0.0186393				0.0841476	0.0542054	0.0987795				0.0542054	0.272044	0.213518	0.29386	0.311966	0.213518	-1
Ruminococcaceae (OTU 308)	17.4176	0.00377233	Kruskal-Wallis rank sum test	0	0	0.00717307	0	0	0	0.0186949		0.108914	0.102601			0.108914			0.102601		0.440401	0.440401	0.147618	0.440401	0.440401	-1
Lachnospiraceae (OTU 173)	17.3616	0.00386273	Kruskal-Wallis rank sum test	0	0	0	0.0022071	0	0	0.0190293	0.4661	0.544323		0.145938	0.0731657	0.133652	0.4661			0.0731657	1	0.4661	0.544323	0.133652	0.4661	-1
Bacteria (OTU 195)	17.2734	0.00400951	Kruskal-Wallis rank sum test	0	0	0	0	0.0007357	0	0.0190293							0.0786706	0.0786706	0.0894057	0.0786706					0.0786706	-1
Clostridiales (OTU 270)	17.2734	0.00400951	Kruskal-Wallis rank sum test	0	9.19625e-05	0	0	0	0	0.0190293	0.0786706		0.0894057		0.0786706			0.0786706				0.0786706				-1
Blautia (OTU 307)	17.2793	0.00399939	Kruskal-Wallis rank sum test	0	0	0	0	9.19625e-05	0	0.0190293							0.0781034	0.0781034	0.0887493	0.0781034					0.0781034	-1
Bacteroidales (OTU 343)	17.2734	0.00400951	Kruskal-Wallis rank sum test	0	0.000827662	0	0	0	0	0.0190293	0.0786706		0.0894057		0.0786706			0.0786706				0.0786706				-1
Coriobacteriaceae (OTU 379)	17.2973	0.00396915	Kruskal-Wallis rank sum test	0	9.19625e-05	0	0	0	0	0.0190293	0.0764046		0.0867794		0.0764046			0.0764046				0.0764046				-1
Clostridiales (OTU 541)	17.2973	0.00396915	Kruskal-Wallis rank sum test	0	0	0	0	9.19625e-05	0	0.0190293							0.0764046	0.0764046	0.0867794	0.0764046					0.0764046	-1
Bacteroidales (OTU 643)	17.2793	0.00399939	Kruskal-Wallis rank sum test	0	9.19625e-05	0	0	0	0	0.0190293	0.0781034		0.0887493		0.0781034			0.0781034				0.0781034				-1
Porphyromonadaceae (OTU 71)	17.2526	0.00404482	Kruskal-Wallis rank sum test	0	0	0.219422	0	0	0	0.0190958		0.10885	0.10885			0.10885	0.470486	0.470486	0.10885	0.470486			0.10885		0.470486	-1
Butyricicoccus (OTU 292)	17.1365	0.00424814	Kruskal-Wallis rank sum test	0	0	0	0.000183925	0	0.000183925	0.0199507				0.0680632	0.0680632	0.087804	0.301732	0.256355	0.321767	0.301732	0.0680632	0.0680632	0.0680632	0.822989	0.252277	-1
Porphyromonadaceae (OTU 7)	17.075	0.00435981	Kruskal-Wallis rank sum test	0.0066213	0.0307155	0.000183925	9.19625e-05	0	0.0421188	0.0203685	0.527129	0.67638	0.0808272	0.67638	0.0661274	1	0.527129	0.0520033	0.636263	0.67638	0.369342	0.636263	0.0542556	0.0542556	0.0383698	-1
Lachnospiraceae (OTU 109)	17.0028	0.00449451	Kruskal-Wallis rank sum test	0	0	0	9.19625e-05	0	0.000183925	0.0206195				0.0951557	0.0806307	0.11707				0.0806307	0.0806307	0.0806307	0.0951557	0.940019	0.0806307	-1
Clostridiales (OTU 171)	16.997	0.00450548	Kruskal-Wallis rank sum test	0	0	0.000183925	0	0	0	0.0206195	0.470486	0.107059	0.130688		0.470486	0.107059		0.470486	0.107059			0.470486	0.107059			-1
Erysipelotrichaceae (OTU 189)	17.0279	0.00444719	Kruskal-Wallis rank sum test	0.00211514	0.000827662	0	0	0	0	0.0206195	0.974554	0.0977334	0.0977334	0.168419	0.0977334	0.718758	0.0977334	0.0977334	0.718758	0.974554	0.0977334	0.0977334	0.718758	0.974554	1	-1
Lachnospiraceae (OTU 247)	17.0011	0.00449775	Kruskal-Wallis rank sum test	0	0	0.0007357	9.19625e-05	0	0	0.0206195	0.341591	0.0701133	0.13388	0.14628	0.533928	0.142438	0.533928	0.537094	0.0701133	0.249867		0.316635	0.0701133	0.142438	0.533928	-1
Porphyromonadaceae (OTU 261)	16.9422	0.00461072	Kruskal-Wallis rank sum test	0	0	0	0	0	0.00183925	0.0208879				0.455239	0.401556	0.465209				0.401556	0.134385	0.0959847	0.149385	0.186031	0.0959847	-1
Porphyromonadaceae (OTU 339)	16.9422	0.00461072	Kruskal-Wallis rank sum test	0	0	0	0	0	0.0007357	0.0208879				0.455239	0.401556	0.465209				0.401556	0.134385	0.0959847	0.149385	0.186031	0.0959847	-1
Lachnospiraceae (OTU 107)	16.7755	0.00494579	Kruskal-Wallis rank sum test	0.000459812	0.00101159	0.00202317	0.0007357	0.0022071	0.000183925	0.0222705	0.322074	0.0405614	0.413872	0.614094	0.548353	0.302967	0.0405614	0.402572	0.823063	0.26357	0.42871	0.104171	0.0405614	0.309637	0.0405614	-1
Lachnospiraceae (OTU 177)	16.7542	0.00499038	Kruskal-Wallis rank sum test	0	9.19625e-05	0	0	0.00110355	0	0.0222705	0.837336	0.837336	0.604576	1	0.837336	0.837336	0.040578	0.240535	0.0281087	0.040578	0.993695	0.701759	0.837336	0.996942	0.0258057	-1
Clostridiales (OTU 473)	16.7603	0.00497747	Kruskal-Wallis rank sum test	0	0	0	0	0	0.000183925	0.0222705				0.455239	0.401556	0.465209				0.401556	0.133071	0.0951272	0.147873	0.216789	0.0951272	-1
Pseudoflavonifractor (OTU 95)	16.7369	0.00502681	Kruskal-Wallis rank sum test	0	0	0.000551775	0.00183925	0.00183925	0.000919625	0.022322	0.523475	0.282148	0.740085	0.0540137	0.0632133	0.0632133	0.0632133	0.106038	0.196743	0.795814	0.107886	0.407666	0.526278	0.133293	0.480519	-1
Porphyromonadaceae (OTU 30)	16.6431	0.00522894	Kruskal-Wallis rank sum test	0	0	0	0	0	0.00551775	0.0231052							0.527089	0.527089	0.527089	0.527089	0.119508	0.119508	0.119508	0.119508	0.119508	-1
Lachnospiraceae (OTU 438)	16.5629	0.00540797	Kruskal-Wallis rank sum test	0	0	0	0	0	0.000183925	0.0237792				0.455239	0.401556	0.465209				0.401556	0.134385	0.0959847	0.149385	0.256796	0.0959847	-1
Lachnospiraceae (OTU 45)	16.5373	0.00546635	Kruskal-Wallis rank sum test	0	0	0	0.00266691	0	0	0.0238025	0.43725	0.592084		0.0591036	0.0468656	0.0591036	0.702879	0.396554	0.43725	0.0591036	0.655862	0.396554	0.43725	0.43725	0.710003	-1
Olsenella (OTU 320)	16.5418	0.00545609	Kruskal-Wallis rank sum test	0.00036785	9.19625e-05	0.000183925	0	0	0	0.0238025	0.492943	0.709257	0.418216	0.157191	0.418216	0.144755	0.0569067	0.0903123	0.0569067	0.418216	0.0647344	0.104167	0.0569067	0.418216		-1
Lachnospiraceae (OTU 241)	16.4911	0.00557328	Kruskal-Wallis rank sum test	0.000459812	0	0	0	0	0	0.0241509	0.116555	0.133652	0.575006	0.116555	0.575006		0.116555	0.575006			0.174402	0.922085	0.575006	0.575006	0.575006	-1
Lachnospiraceae (OTU 117)	16.4172	0.00574854	Kruskal-Wallis rank sum test	0.000459812	0.00128747	0.000551775	0.00036785	0.0014714	0.000183925	0.0247906	0.100582	0.902599	0.100582	0.957936	0.153711	0.902599	0.194062	0.957936	0.277874	0.172194	0.208344	0.0349647	0.153711	0.684753	0.0596386	-1
Porphyromonadaceae (OTU 88)	16.3873	0.00582107	Kruskal-Wallis rank sum test	0.0325547	0.0216112	0	0	0	0	0.0249833	0.590491	0.107899	0.153267	0.121615	0.229366	0.507501	0.107899	0.107899		0.416429	0.107899	0.107899		0.425447		-1
Lachnospiraceae (OTU 134)	16.2487	0.00616876	Kruskal-Wallis rank sum test	0.000183925	0.000827662	0.000919625	0.000183925	0.00165532	0	0.0263494	0.169279	0.114809	0.757441	1	0.147534	0.0752945	0.0752945	0.2535	0.880471	0.0752945	0.880471	0.0859786	0.0752945	0.938768	0.0752945	-1
Bacteria (OTU 265)	16.2283	0.0062217	Kruskal-Wallis rank sum test	0	0	0.0014714	0.000183925	0	0	0.0264496		0.120944	0.120944	0.120944	0.120944	0.688773	0.548901	0.534203	0.120944	0.120944	0.548901	0.534203	0.143517	0.120944	1	-1
Bacteria (OTU 452)	16.1504	0.00642741	Kruskal-Wallis rank sum test	0	0	0	0.00036785	0	0	0.0271952		0.233795	0.161785	0.113763	0.0731657	0.923725			0.161785	0.0731657	0.480437	0.41949	0.41949	0.15066	0.41949	-1
Firmicutes (OTU 567)	16.0697	0.00664785	Kruskal-Wallis rank sum test	0.00036785	0	0	9.19625e-05	0	0	0.0279959	0.0791258	0.115638		0.4898	0.0791258	0.115638	0.0791258			0.0791258	0.0791258			0.0791258		-1
Lachnospiraceae (OTU 91)	16.0111	0.00681256	Kruskal-Wallis rank sum test	0.000275887	0.00036785	0	0.00156336	0	0	0.0285555	0.76649	0.333841	0.277361	0.333841	0.333841	0.0505196	0.520625	0.333841	0.76649	0.0832276	0.160047	0.0832276	0.388118	0.0218114	0.333841	-1
Acetatifactor (OTU 103)	15.8981	0.00714102	Kruskal-Wallis rank sum test	0	0	0.00128747	0.000183925	0	0	0.029793	0.506678	0.0701133	0.185822	0.0940993	0.223986	0.360655		0.454907	0.0701133	0.0701133	0.32914	0.619657	0.223986	0.454907	0.249104	-1
Clostridiales (OTU 284)	15.8797	0.00719593	Kruskal-Wallis rank sum test	0	0	0	0.000643737	0	0	0.0298831				0.127085	0.127085	0.127085	0.415877	0.339903	0.439906	0.127085	0.528481	0.4661	0.544323	0.127085	0.676922	-1
Lachnospiraceae (OTU 141)	15.7897	0.00747074	Kruskal-Wallis rank sum test	0	0	0	0.0007357	0	0	0.0308814	0.513258		0.527089	0.133652	0.133652	0.133652		0.457889		0.133652	0.199357	0.306164	0.230539	0.434335	0.135927	-1
Lachnospiraceae (OTU 125)	15.7049	0.00773915	Kruskal-Wallis rank sum test	0.000183925	0.000183925	0	0.00036785	0.0022071	0.000551775	0.0318441	0.944768	0.0605984	0.0605984	0.885566	0.864195	0.0954657	0.0605984	0.0605984	0.0491378	0.172894	0.824158	0.662303	0.0735398	0.885566	0.173248	-1
Porphyromonadaceae (OTU 22)	15.6441	0.00793701	Kruskal-Wallis rank sum test	0.105665	0.0361413	0	0	0	0.0095641	0.0325091	0.287625	0.0844336	0.16168	0.0844336	0.16168	0.536779	0.0844336	0.16168	0.366588	0.928279	0.16168	0.771341	0.16168	0.346654	0.170489	-1
Bacteria (OTU 155)	15.5759	0.00816526	Kruskal-Wallis rank sum test	0.000183925	0.00036785	0.000183925	0	0.000919625	0	0.033292	0.271947	0.907096	0.575356	0.306388	0.130521	0.306388	0.130521	0.271947	0.184096	0.06133	0.271947	0.130521	0.306388	1	0.06133	-1
Lachnospiraceae (OTU 126)	15.5571	0.00822935	Kruskal-Wallis rank sum test	0.000551775	0.00101159	0.000183925	0.000459812	0.000919625	0	0.0334015	0.494568	0.699656	0.204974	0.786282	0.204974	0.791391	0.786282	0.791391	0.219657	0.33493	0.219657	0.0167672	0.33493	0.219657	0.0179633	-1
Lachnospiraceae (OTU 230)	15.2066	0.00951494	Kruskal-Wallis rank sum test	0	0.000183925	0	9.19625e-05	0.000551775	0	0.0384455	0.195117	0.575726	0.163734	0.292365	1	0.195117	0.11376	0.195117	0.11376	0.240121	1	0.193396	0.575726	0.242833	0.11376	-1
Porphyromonadaceae (OTU 102)	14.8805	0.0108852	Kruskal-Wallis rank sum test	0	0	0	0	0	0	0.0385238											0.125667	0.125667	0.13566	0.125667	0.125667	-1
Lachnospiraceae (OTU 136)	15.0776	0.0100358	Kruskal-Wallis rank sum test	0.000275887	0.00128747	0.000919625	0.00101159	0	0	0.0385238	0.0543123	0.76201	0.61163	0.0543123	0.76201	0.76201	0.149131	0.0274274	0.283645	0.0274274	0.506066	0.17446	0.862374	0.40669	0.61163	-1
Deltaproteobacteria (OTU 174)	14.8805	0.0108852	Kruskal-Wallis rank sum test	0	0	0	0	0	0	0.0385238											0.125667	0.125667	0.13566	0.125667	0.125667	-1
Porphyromonadaceae (OTU 191)	14.8805	0.0108852	Kruskal-Wallis rank sum test	0	0	0	0	0	0	0.0385238											0.125667	0.125667	0.13566	0.125667	0.125667	-1
Porphyromonadaceae (OTU 282)	14.8805	0.0108852	Kruskal-Wallis rank sum test	0	0	0	0	0	0	0.0385238											0.125667	0.125667	0.13566	0.125667	0.125667	-1
Ruminococcaceae (OTU 283)	14.8753	0.0109086	Kruskal-Wallis rank sum test	0	0	0	0.000275887	0	0.00036785	0.0385238		0.394157	0.322058	0.14802	0.106457	0.322058			0.322058	0.106457	0.106457	0.106457	0.29575	0.879829	0.106457	-1
Porphyromonadaceae (OTU 311)	14.8805	0.0108852	Kruskal-Wallis rank sum test	0	0	0	0	0	0	0.0385238											0.125667	0.125667	0.13566	0.125667	0.125667	-1
Lachnospiraceae (OTU 348)	14.9215	0.0107033	Kruskal-Wallis rank sum test	0	0.000183925	0	0	0	0	0.0385238	0.275273	0.544323	0.150668	0.544323	0.146772		0.544323	0.130801			1	0.230644	0.544323	0.544323	0.544323	-1
Bacteroidales (OTU 387)	14.8805	0.0108852	Kruskal-Wallis rank sum test	0	0	0	0	0	0	0.0385238											0.125667	0.125667	0.13566	0.125667	0.125667	-1
Odoribacter (OTU 393)	14.8805	0.0108852	Kruskal-Wallis rank sum test	0	0	0	0	0	0	0.0385238											0.125667	0.125667	0.13566	0.125667	0.125667	-1
Porphyromonadaceae (OTU 396)	14.8805	0.0108852	Kruskal-Wallis rank sum test	0	0	0	0	0	0	0.0385238											0.125667	0.125667	0.13566	0.125667	0.125667	-1
Desulfovibrionaceae (OTU 404)	14.8805	0.0108852	Kruskal-Wallis rank sum test	0	0	0	0	0	0	0.0385238											0.125667	0.125667	0.13566	0.125667	0.125667	-1
Acetatifactor (OTU 405)	15.0957	0.00996117	Kruskal-Wallis rank sum test	0	0	0.0007357	9.19625e-05	0	0	0.0385238		0.114197	0.114197	0.14628	0.114197	0.381354			0.114197	0.114197	0.440401	0.381354	0.203006	0.381354	0.381354	-1
Porphyromonadaceae (OTU 457)	14.8805	0.0108852	Kruskal-Wallis rank sum test	0	0	0	0	0	0	0.0385238											0.125667	0.125667	0.13566	0.125667	0.125667	-1
Lachnospiraceae (OTU 460)	14.8805	0.0108852	Kruskal-Wallis rank sum test	0	0	0	0	0	0	0.0385238											0.125667	0.125667	0.13566	0.125667	0.125667	-1
Bacteroides (OTU 462)	14.8805	0.0108852	Kruskal-Wallis rank sum test	0	0	0	0	0	0	0.0385238											0.125667	0.125667	0.13566	0.125667	0.125667	-1
Porphyromonadaceae (OTU 469)	14.8805	0.0108852	Kruskal-Wallis rank sum test	0	0	0	0	0	0	0.0385238											0.125667	0.125667	0.13566	0.125667	0.125667	-1
Porphyromonadaceae (OTU 474)	14.8805	0.0108852	Kruskal-Wallis rank sum test	0	0	0	0	0	0	0.0385238											0.125667	0.125667	0.13566	0.125667	0.125667	-1
Bacteroidales (OTU 496)	14.8805	0.0108852	Kruskal-Wallis rank sum test	0	0	0	0	0	0	0.0385238											0.125667	0.125667	0.13566	0.125667	0.125667	-1
Bacteroidales (OTU 503)	14.8805	0.0108852	Kruskal-Wallis rank sum test	0	0	0	0	0	0	0.0385238											0.125667	0.125667	0.13566	0.125667	0.125667	-1
Bacteroidales (OTU 538)	14.8805	0.0108852	Kruskal-Wallis rank sum test	0	0	0	0	0	0	0.0385238											0.125667	0.125667	0.13566	0.125667	0.125667	-1
Firmicutes (OTU 546)	15.0989	0.009948	Kruskal-Wallis rank sum test	0	0	0	0.000183925	0	0	0.0385238				0.141172	0.139258	0.141172	0.575006	0.575006	0.575006	0.141172	0.575006	0.575006	0.575006	0.333804	0.922085	-1
Bacteria (OTU 556)	14.8805	0.0108852	Kruskal-Wallis rank sum test	0	0	0	0	0	0	0.0385238											0.125667	0.125667	0.13566	0.125667	0.125667	-1
Porphyromonadaceae (OTU 559)	14.8805	0.0108852	Kruskal-Wallis rank sum test	0	0	0	0	0	0	0.0385238											0.125667	0.125667	0.13566	0.125667	0.125667	-1
Bacteria (OTU 578)	15.0371	0.0102049	Kruskal-Wallis rank sum test	0	0	0	0.000183925	0	0	0.0385238				0.165957	0.142774	0.173022	0.575006	0.575006	0.575006	0.271382	0.575006	0.575006	0.575006	0.176235	1	-1
Porphyromonadaceae (OTU 580)	14.8805	0.0108852	Kruskal-Wallis rank sum test	0	0	0	0	0	0	0.0385238											0.125667	0.125667	0.13566	0.125667	0.125667	-1
Porphyromonadaceae (OTU 607)	14.8805	0.0108852	Kruskal-Wallis rank sum test	0	0	0	0	0	0	0.0385238											0.125667	0.125667	0.13566	0.125667	0.125667	-1
Odoribacter (OTU 621)	14.8805	0.0108852	Kruskal-Wallis rank sum test	0	0	0	0	0	0	0.0385238											0.125667	0.125667	0.13566	0.125667	0.125667	-1
Porphyromonadaceae (OTU 724)	14.8805	0.0108852	Kruskal-Wallis rank sum test	0	0	0	0	0	0	0.0385238											0.125667	0.125667	0.13566	0.125667	0.125667	-1
Porphyromonadaceae (OTU 728)	14.8805	0.0108852	Kruskal-Wallis rank sum test	0	0	0	0	0	0	0.0385238											0.125667	0.125667	0.13566	0.125667	0.125667	-1
Lachnospiraceae (OTU 869)	14.8872	0.0108553	Kruskal-Wallis rank sum test	0	0	0	0	0	0	0.0385238											0.124598	0.124598	0.134481	0.124598	0.124598	-1
Porphyromonadaceae (OTU 896)	14.8872	0.0108553	Kruskal-Wallis rank sum test	0	0	0	0	0	0	0.0385238											0.124598	0.124598	0.134481	0.124598	0.124598	-1
Bacteria (OTU 314)	14.6877	0.0117833	Kruskal-Wallis rank sum test	0	0	0	0.000275887	0	0	0.0414496	0.513258		0.527089	0.133652	0.133652	0.133652		0.489729		0.133652	0.423179	0.489729	0.447787	0.469129	0.341628	-1
Lachnospiraceae (OTU 352)	14.5481	0.012478	Kruskal-Wallis rank sum test	0	0	0	9.19625e-05	0	0	0.0437218				0.133218	0.124381	0.133794				0.124381	0.133794	0.124381	0.147293	0.527684	0.124381	-1
Lactobacillus (OTU 6)	14.4127	0.0131899	Kruskal-Wallis rank sum test	0.0191282	0.0189443	0.00036785	0.0477285	0.034302	0.0286923	0.0454671	0.851815	0.051025	0.0833993	0.139147	0.0966319	0.051025	0.663647	0.387955	0.051025	0.851815	0.851815	0.669775	0.0833993	0.491453	0.663647	-1
Enterococcus (OTU 23)	14.4126	0.0131904	Kruskal-Wallis rank sum test	0	0	0.000183925	0	0	0.00036785	0.0454671	0.542869	0.178432	0.216948	0.329502	0.501908	0.583743	0.542869	1	0.216948	0.501908	0.0931824	0.0931824	0.463633	0.243247	0.0931824	-1
Lachnospiraceae (OTU 67)	14.4147	0.0131791	Kruskal-Wallis rank sum test	0.000183925	0	0.012323	0.00239102	0.00193121	0	0.0454671	0.673939	0.0820116	0.0820116	0.673939	0.45173	0.176011	0.324123	0.121494	0.121494	0.673939	0.673939	1	0.0820116	0.45173	0.0820116	-1
Lachnospiraceae (OTU 96)	14.4334	0.0130788	Kruskal-Wallis rank sum test	0	0.000183925	0	0.000643737	0	0	0.0454671	0.197249	0.582123	0.156832	0.170262	0.744537	0.156832	0.485833	0.0887591		0.0887591	1	0.297381	0.582123	0.297381	0.489405	-1
Ruminococcaceae (OTU 152)	14.3645	0.0134524	Kruskal-Wallis rank sum test	0	0	0	0.00036785	0	0	0.0454671				0.131652	0.128451	0.132157				0.128451	0.132157	0.128451	0.152618	0.755331	0.128451	-1
Lachnospiraceae (OTU 232)	14.359	0.013483	Kruskal-Wallis rank sum test	0	0	0	0	0	0	0.0454671		0.13638	0.13638			0.13638			0.13638				0.13638			-1
Clostridiales (OTU 592)	14.3684	0.013431	Kruskal-Wallis rank sum test	0	0	0	0	0	0	0.0454671		0.134417	0.134417			0.134417			0.134417				0.134417			-1
Lachnospiraceae (OTU 692)	14.3684	0.013431	Kruskal-Wallis rank sum test	0	0	0	0	0	0	0.0454671		0.134417	0.134417			0.134417			0.134417				0.134417			-1
Roseburia (OTU 772)	14.359	0.013483	Kruskal-Wallis rank sum test	0	0	0	0	0	0	0.0454671		0.13638	0.13638			0.13638			0.13638				0.13638			-1
Clostridiales (OTU 784)	14.359	0.013483	Kruskal-Wallis rank sum test	0	0	0	0	0	0	0.0454671		0.13638	0.13638			0.13638			0.13638				0.13638			-1
Clostridiales (OTU 277)	14.2614	0.0140315	Kruskal-Wallis rank sum test	0	0	0	0.000275887	0.000551775	0	0.0471395	0.496632	0.634376	0.30886	0.175327	0.835219	0.175327	0.0648795	0.175327	0.0648795	0.175327	0.648655	0.835219	0.435348	0.648655	0.175327	-1
Porphyromonadaceae (OTU 459)	14.2348	0.0141849	Kruskal-Wallis rank sum test	0.000643737	0	0	0	0	0	0.0474771	0.160047	0.23414		0.328117	0.398857	0.465209	0.160047			0.398857	0.160047			0.398857		-1

## Sheet: Sheet 6
day	statistic	p.value	parameter	method	Schloss	Young	Jackson	Charles River	Taconic	Envigo	p.value.adj
5	25.1936	0.000127838	5	Kruskal-Wallis rank sum test	2000	1000	195000	0	100000	17500	0.00115055
6	22.395	0.000440385	5	Kruskal-Wallis rank sum test	0	0	92000	0	340000	146500	0.00198173
7	21.3651	0.000690979	5	Kruskal-Wallis rank sum test	0	0	65000	0	12000	1400	0.00207294
4	17.7012	0.00334519	5	Kruskal-Wallis rank sum test	60000	180000	4800000	120000	1305000	1770000	0.00752667
3	14.928	0.0106742	5	Kruskal-Wallis rank sum test	400000	1235000	22100000	960000	400000	9670000	0.0192136
8	12.0638	0.0339236	5	Kruskal-Wallis rank sum test	0	0	0	0	2000	0	0.0508853
2	7.53042	0.110375	4	Kruskal-Wallis rank sum test	19800000	6300000	71400000	420000		52200000	0.141911
1	8.15893	0.147691	5	Kruskal-Wallis rank sum test	59500000	53000000	126000000	33000000	38500000	22000000	0.149711
9	8.12064	0.149711	5	Kruskal-Wallis rank sum test	0	0	0	0	0	0	0.149711
0			5	Kruskal-Wallis rank sum test	0	0	0	0	0	0

## Sheet: Sheet 7
day	statistic	p.value	parameter	method	Schloss	Young	Jackson	Charles River	Taconic	Envigo	p.value.adj
8	26.7077	6.50253e-05	5	Kruskal-Wallis rank sum test	-0.75	-0.12	0.91	0.05	0.7	0.11	0.000650253
7	21.5304	0.000642896	5	Kruskal-Wallis rank sum test	-0.55	0.1	1.2	0.4	0.8	0.4	0.00214299
9	22.215	0.000476553	5	Kruskal-Wallis rank sum test	-0.45	-0.4	0.5	-0.15	0.5	-0.1	0.00214299
5	19.5933	0.00148941	5	Kruskal-Wallis rank sum test	0.1	0.6	1.4	0.55	1.1	0.4	0.00372353
1	15.0246	0.0102577	5	Kruskal-Wallis rank sum test	-0.5	-0.26	-0.03	-0.7	-0.16	-0.815	0.0205154
2	14.1227	0.0148484	5	Kruskal-Wallis rank sum test	-0.825	-0.5	-1.81	0.01	-1.8	-0.815	0.0247473
3	12.7176	0.0261737	5	Kruskal-Wallis rank sum test	-0.3	-0.3	-1.2	0.05	-1.4	-1.5	0.037391
6	12.3697	0.0300583	5	Kruskal-Wallis rank sum test	-0.2	0.3	1.5	0.72	0.7	0.05	0.0375729
0	9.16374	0.102709	5	Kruskal-Wallis rank sum test	-0.445	-0.36	-0.115	-0.68	-0.28	-0.2	0.114121
4	3.62062	0.605219	5	Kruskal-Wallis rank sum test	0.45	1.03	0.5	0.6	0.6	0.53	0.605219
-1			5	Kruskal-Wallis rank sum test	0	0	0	0	0	0

## Sheet: Sheet 8
otu	statistic	p.value	method	Schloss	Young	Jackson	Charles River	Taconic	Envigo	p.value.adj	Young-Schloss	Jackson-Schloss	Jackson-Young	Charles River-Schloss	Charles River-Young	Charles River-Jackson	Taconic-Schloss	Taconic-Young	Taconic-Jackson	Taconic-Charles River	Envigo-Schloss	Envigo-Young	Envigo-Jackson	Envigo-Charles River	Envigo-Taconic	day
Burkholderiales (OTU 34)	37.6586	4.41841e-07	Kruskal-Wallis rank sum test	0	0	0	0	0	0.0044142	6.27415e-05											0.00242349	0.00195011	0.00195011	0.00549411	0.00549411	0
Betaproteobacteria (OTU 58)	37.6586	4.41841e-07	Kruskal-Wallis rank sum test	0	0	0	0	0	0.0320949	6.27415e-05											0.00242349	0.00195011	0.00195011	0.00549411	0.00549411	0
Lactobacillus (OTU 49)	36.6751	6.95806e-07	Kruskal-Wallis rank sum test	0	0	0	0.00901232	0	0.0088284	6.58696e-05				0.00311966	0.00255457	0.00255457				0.00843183	0.00261737	0.00255457	0.00255457	0.792208	0.00706386	0
Ruminococcaceae (OTU 152)	32.7823	4.15723e-06	Kruskal-Wallis rank sum test	0	0	0	0.00183925	0	0	0.000295163				0.00623932	0.00510914	0.00510914				0.0134909	0.398857	0.398857	0.398857	0.0134909	0.465209	0
Parasutterella (OTU 26)	30.6159	1.11532e-05	Kruskal-Wallis rank sum test	0	0	0.0116792	0.0752253	0	0	0.000633501	0.537954	0.00906634	0.00906634	0.00906634	0.00906634	0.0459294		0.567635	0.0154977	0.0149899	0.496355	0.9154	0.0149899	0.0149899	0.542744	0
Ruminococcaceae (OTU 499)	29.5314	1.82351e-05	Kruskal-Wallis rank sum test	0	0	0	0.000183925	0	0	0.000863128				0.0124258	0.0116406	0.0116406				0.0199645				0.0151125		0
Enterobacteriaceae (OTU 1)	28.3343	3.13111e-05	Kruskal-Wallis rank sum test	0.894243	0.76099	0.141898	0.22163	0.000919625	0.490804	0.00127033	0.00541126	0.00541126	0.00541126	0.00541126	0.00541126	0.313378	0.00541126	0.00541126	0.300338	0.0135975	0.0135975	0.36963	0.187099	0.662338	0.0661884	0
Mucispirillum (OTU 19)	27.3434	4.88975e-05	Kruskal-Wallis rank sum test	0	0	0	0.00183925	0.012323	0	0.00173586	1	1	1	0.0103911	0.00971875	0.00971875	0.00971875	0.00971875	0.00971875	0.237428	0.523599	0.484726	0.523599	0.0593127	0.0141549	0
Proteus (OTU 16)	26.7819	6.28992e-05	Kruskal-Wallis rank sum test	0	0	0	0	0.565385	0	0.00198482	0.163853		0.149173	0.372593	0.78684	0.357842	0.0116715	0.0116715	0.0116715	0.0232819		0.185312		0.394157	0.0116715	0
Enterococcus (OTU 23)	25.7233	0.000100964	Kruskal-Wallis rank sum test	0	0	0.0594997	0.00698915	0.0478205	0.100607	0.00286738	0.777297	0.00884254	0.00884254	0.0505051	0.0505051	0.191142	0.0505051	0.0505051	0.775891	0.287484	0.00957685	0.00913008	0.287484	0.0505051	0.287484	0
Lactobacillus (OTU 6)	23.3016	0.000295567	Kruskal-Wallis rank sum test	0.0869965	0.223469	0	0.095641	0.0722825	0.236895	0.00763101	0.004662	0.00506522	0.00506522	1	0.02331	0.00669416	1	0.320513	0.00669416	1	1	1	0.00596286	1	1	0
Bacteroides (OTU 224)	21.4925	0.000653616	Kruskal-Wallis rank sum test	0	0	0	0.00459812	0	0	0.0132591				0.0550607	0.0550607	0.0550607				0.0720057				0.0605075		0
Erysipelotrichaceae (OTU 342)	21.5027	0.000650716	Kruskal-Wallis rank sum test	0	0	0	0.000183925	0	0	0.0132591				0.0541824	0.0541824	0.0541824				0.0707011				0.0594774		0
Clostridium (OTU 443)	21.5027	0.000650716	Kruskal-Wallis rank sum test	0	0	0	0.00036785	0	0	0.0132591				0.0541824	0.0541824	0.0541824				0.0707011				0.0594774		0
Parabacteroides (OTU 5)	21.1523	0.000758107	Kruskal-Wallis rank sum test	0	0	0.000275887	0.00698915	0.00349457	0.000183925	0.0143535	0.649095	0.073327	0.479643	0.0207822	0.0264308	0.0654663	0.0207822	0.0332004	0.0730623	1	0.0207822	0.16005	1	0.0730623	0.0730623	0
Bacteroides (OTU 2)	20.2425	0.00112532	Kruskal-Wallis rank sum test	0.000183925	0.00036785	0.652658	0.0007357	0.00036785	0.000275887	0.0199745	0.850683	0.00777001	0.00777001	0.768494	0.768494	0.00777001	0.681049	0.883839	0.012772	0.883839	0.883839	0.768494	0.00885618	0.571499	0.571499	0
Lactobacillus (OTU 31)	19.5037	0.00154805	Kruskal-Wallis rank sum test	0.00165532	0.000183925	0	0.00790877	0	0.00671326	0.0258616	0.226108	0.0205953	0.0205953	0.552451	0.480213	0.0456003	0.0418251	0.0456003		0.112009	0.251905	0.10315	0.0205953	0.782252	0.0456003	0
Lachnospiraceae (OTU 130)	19.251	0.0017258	Kruskal-Wallis rank sum test	0	0	0	0.000183925	0	0	0.0272292				0.0349947	0.032342	0.032342	0.374786	0.374786	0.374786	0.374786	0.38677	0.374786	0.374786	0.130638	0.892295	0

## Sheet: Sheet 9
otu	statistic	p.value	method	alternative	-1	0	p.value.adj
Enterobacteriaceae (OTU 1)	0	1.23299e-06	Wilcoxon signed rank test with continuity correction	two.sided	0.000183925	0.413279	0.000386885
Akkermansia (OTU 4)	487.5	2.81143e-06	Wilcoxon signed rank test with continuity correction	two.sided	0.0095641	0	0.000386885
Lachnospiraceae (OTU 50)	434	2.90075e-06	Wilcoxon signed rank test with continuity correction	two.sided	0.000919625	0	0.000386885
Ruminococcaceae (OTU 66)	435	2.6307e-06	Wilcoxon signed rank test with continuity correction	two.sided	0.0007357	0	0.000386885
Acetatifactor (OTU 70)	435	2.6556e-06	Wilcoxon signed rank test with continuity correction	two.sided	0.000919625	0	0.000386885
Ruminococcaceae (OTU 84)	435	2.62539e-06	Wilcoxon signed rank test with continuity correction	two.sided	0.0007357	0	0.000386885
Lachnospiraceae (OTU 107)	406	3.90355e-06	Wilcoxon signed rank test with continuity correction	two.sided	0.00110355	0	0.000386885
Lachnospiraceae (OTU 117)	406	3.83637e-06	Wilcoxon signed rank test with continuity correction	two.sided	0.000551775	0	0.000386885
Enterorhabdus (OTU 156)	406	3.69408e-06	Wilcoxon signed rank test with continuity correction	two.sided	0.00036785	0	0.000386885
Oscillibacter (OTU 40)	378	5.79809e-06	Wilcoxon signed rank test with continuity correction	two.sided	0.000919625	0	0.000435697
Lachnospiraceae (OTU 68)	378	5.86139e-06	Wilcoxon signed rank test with continuity correction	two.sided	0.000919625	0	0.000435697
Lachnospiraceae (OTU 78)	378	5.70419e-06	Wilcoxon signed rank test with continuity correction	two.sided	0.000551775	0	0.000435697
Lachnospiraceae (OTU 42)	375.5	7.77118e-06	Wilcoxon signed rank test with continuity correction	two.sided	0.00202317	0	0.000473469
Oscillibacter (OTU 77)	351	8.49271e-06	Wilcoxon signed rank test with continuity correction	two.sided	0.0007357	0	0.000473469
Lachnospiraceae (OTU 116)	351	8.30206e-06	Wilcoxon signed rank test with continuity correction	two.sided	0.000551775	0	0.000473469
Lachnospiraceae (OTU 151)	351	8.38636e-06	Wilcoxon signed rank test with continuity correction	two.sided	0.0007357	0	0.000473469
Lachnospiraceae (OTU 9)	420	1.25381e-05	Wilcoxon signed rank test with continuity correction	two.sided	0.0134265	0	0.000543778
Ruminococcaceae (OTU 55)	325	1.28019e-05	Wilcoxon signed rank test with continuity correction	two.sided	0.00165532	0	0.000543778
Clostridium (OTU 61)	325	1.2675e-05	Wilcoxon signed rank test with continuity correction	two.sided	0.0007357	0	0.000543778
Clostridia (OTU 86)	325	1.27557e-05	Wilcoxon signed rank test with continuity correction	two.sided	0.000919625	0	0.000543778
Lachnospiraceae (OTU 122)	325	1.26865e-05	Wilcoxon signed rank test with continuity correction	two.sided	0.0007357	0	0.000543778
Ruminococcaceae (OTU 37)	470	1.40462e-05	Wilcoxon signed rank test with continuity correction	two.sided	0.00239102	0	0.000559071
Ruminococcaceae (OTU 236)	300	1.44155e-05	Wilcoxon signed rank test with continuity correction	two.sided	0.000183925	0	0.000559071
Clostridiales (OTU 123)	392	1.7041e-05	Wilcoxon signed rank test with continuity correction	two.sided	0.0007357	0	0.000633356
Lachnospiraceae (OTU 136)	300	1.87117e-05	Wilcoxon signed rank test with continuity correction	two.sided	0.0007357	0	0.000667633
Lachnospiraceae (OTU 134)	343.5	2.04108e-05	Wilcoxon signed rank test with continuity correction	two.sided	0.000551775	0	0.000700247
Lachnospiraceae (OTU 28)	465	2.19494e-05	Wilcoxon signed rank test with continuity correction	two.sided	0.0022071	0	0.000725142
Ruminococcaceae (OTU 80)	276	2.85216e-05	Wilcoxon signed rank test with continuity correction	two.sided	0.0007357	0	0.000877284
Lachnospiraceae (OTU 126)	276	2.78584e-05	Wilcoxon signed rank test with continuity correction	two.sided	0.000551775	0	0.000877284
Ruminococcaceae (OTU 63)	293.5	3.3383e-05	Wilcoxon signed rank test with continuity correction	two.sided	0.000183925	0	0.000992588
Lachnospiraceae (OTU 125)	253	3.66658e-05	Wilcoxon signed rank test with continuity correction	two.sided	0.000183925	0	0.00103566
Lachnospiraceae (OTU 163)	253	3.71537e-05	Wilcoxon signed rank test with continuity correction	two.sided	0.00036785	0	0.00103566
Enterococcus (OTU 23)	3	4.21168e-05	Wilcoxon signed rank test with continuity correction	two.sided	0	0.0152658	0.00105465
Lachnospiraceae (OTU 73)	253	4.25645e-05	Wilcoxon signed rank test with continuity correction	two.sided	0.0007357	0	0.00105465
Lachnospiraceae (OTU 97)	253	4.18749e-05	Wilcoxon signed rank test with continuity correction	two.sided	0.000551775	0	0.00105465
Lachnospiraceae (OTU 146)	253	4.07129e-05	Wilcoxon signed rank test with continuity correction	two.sided	0.00036785	0	0.00105465
Lachnospiraceae (OTU 44)	293	4.61863e-05	Wilcoxon signed rank test with continuity correction	two.sided	0.0014714	0	0.00111347
Lachnospiraceae (OTU 67)	250.5	6.01004e-05	Wilcoxon signed rank test with continuity correction	two.sided	0.0014714	0	0.00141078
Lachnospiraceae (OTU 110)	231	6.2577e-05	Wilcoxon signed rank test with continuity correction	two.sided	0.00036785	0	0.00143125
Turicibacter (OTU 14)	289.5	7.07768e-05	Wilcoxon signed rank test with continuity correction	two.sided	0.00312672	0.000183925	0.00155119
Lachnospiraceae (OTU 48)	269	7.12992e-05	Wilcoxon signed rank test with continuity correction	two.sided	0.0007357	0	0.00155119
Lactobacillus (OTU 6)	34	7.58824e-05	Wilcoxon signed rank test with continuity correction	two.sided	0.0163693	0.0925143	0.00157412
Lachnospiraceae (OTU 197)	210	7.4506e-05	Wilcoxon signed rank test with continuity correction	two.sided	0.000183925	0	0.00157412
Lachnospiraceae (OTU 201)	210	8.23543e-05	Wilcoxon signed rank test with continuity correction	two.sided	0.000183925	0	0.00166955
Lachnospiraceae (OTU 13)	353	8.52213e-05	Wilcoxon signed rank test with continuity correction	two.sided	0.00423027	0	0.00168928
Ruminococcaceae (OTU 133)	210	8.72564e-05	Wilcoxon signed rank test with continuity correction	two.sided	0.000919625	0	0.00169202
Lachnospiraceae (OTU 38)	228.5	9.04161e-05	Wilcoxon signed rank test with continuity correction	two.sided	0.0007357	0	0.00171598
Clostridium (OTU 41)	210	9.48882e-05	Wilcoxon signed rank test with continuity correction	two.sided	0.000551775	0	0.00173222
Pseudoflavonifractor (OTU 95)	210	9.51555e-05	Wilcoxon signed rank test with continuity correction	two.sided	0.000919625	0	0.00173222
Bacteroides (OTU 3)	285	0.000120545	Wilcoxon signed rank test with continuity correction	two.sided	0.0154497	0	0.00215052
Porphyromonadaceae (OTU 8)	226	0.00013012	Wilcoxon signed rank test with continuity correction	two.sided	0.000551775	0	0.00220426
Lachnospiraceae (OTU 145)	190	0.000127876	Wilcoxon signed rank test with continuity correction	two.sided	0.000183925	0	0.00220426
Lachnospiraceae (OTU 203)	207.5	0.00013097	Wilcoxon signed rank test with continuity correction	two.sided	0.00036785	0	0.00220426
Lachnospiraceae (OTU 143)	190	0.00014081	Wilcoxon signed rank test with continuity correction	two.sided	0.00036785	0	0.00232597
Lachnospiraceae (OTU 179)	261	0.000184243	Wilcoxon signed rank test with continuity correction	two.sided	0.00036785	0	0.00298809
Lachnospiraceae (OTU 89)	205	0.000197855	Wilcoxon signed rank test with continuity correction	two.sided	0.00036785	0	0.00315155
Lachnospiraceae (OTU 17)	322	0.000208201	Wilcoxon signed rank test with continuity correction	two.sided	0.00496597	0	0.00325816
Lachnospiraceae (OTU 33)	169.5	0.000275493	Wilcoxon signed rank test with continuity correction	two.sided	0.000551775	0	0.00423689
Lachnospiraceae (OTU 105)	277.5	0.000280524	Wilcoxon signed rank test with continuity correction	two.sided	0.000551775	0	0.00424114
Lachnospiraceae (OTU 47)	202.5	0.000288541	Wilcoxon signed rank test with continuity correction	two.sided	0.00036785	0	0.00428964
Lachnospiraceae (OTU 72)	153	0.00029804	Wilcoxon signed rank test with continuity correction	two.sided	0.000183925	0	0.00434638
Bacteria (OTU 155)	153	0.000302186	Wilcoxon signed rank test with continuity correction	two.sided	0.000183925	0	0.00434638
Lachnospiraceae (OTU 181)	153	0.000306975	Wilcoxon signed rank test with continuity correction	two.sided	0.000183925	0	0.00434638
Eisenbergiella (OTU 164)	168	0.000343526	Wilcoxon signed rank test with continuity correction	two.sided	0.000183925	0	0.00478789
Clostridiales (OTU 51)	237	0.000353727	Wilcoxon signed rank test with continuity correction	two.sided	0.00128747	0	0.00485422
Clostridiales (OTU 356)	120	0.000395343	Wilcoxon signed rank test with continuity correction	two.sided	0	0	0.00534312
Lachnospiraceae (OTU 35)	136	0.00046885	Wilcoxon signed rank test with continuity correction	two.sided	0.000183925	0	0.00594237
Anaeroplasma (OTU 92)	136	0.000472991	Wilcoxon signed rank test with continuity correction	two.sided	0.000183925	0	0.00594237
Butyricicoccus (OTU 131)	136	0.000462686	Wilcoxon signed rank test with continuity correction	two.sided	0.000183925	0	0.00594237
Clostridiales (OTU 138)	136	0.000471954	Wilcoxon signed rank test with continuity correction	two.sided	0.000183925	0	0.00594237
Lachnospiraceae (OTU 193)	136	0.000466789	Wilcoxon signed rank test with continuity correction	two.sided	0.000183925	0	0.00594237
Lachnospiraceae (OTU 113)	150.5	0.000491745	Wilcoxon signed rank test with continuity correction	two.sided	0.000183925	0	0.00609217
Ruminococcaceae (OTU 118)	135	0.000573565	Wilcoxon signed rank test with continuity correction	two.sided	0.000183925	0	0.00700849
Clostridium (OTU 211)	164	0.00063259	Wilcoxon signed rank test with continuity correction	two.sided	0.000183925	0	0.00762528
Porphyromonadaceae (OTU 7)	269.5	0.000658589	Wilcoxon signed rank test with continuity correction	two.sided	0.000551775	0	0.00783282
Lachnospiraceae (OTU 119)	120	0.000685902	Wilcoxon signed rank test with continuity correction	two.sided	0	0	0.00794577
Lachnospiraceae (OTU 217)	120	0.000680723	Wilcoxon signed rank test with continuity correction	two.sided	0	0	0.00794577
Porphyromonadaceae (OTU 52)	133	0.000818626	Wilcoxon signed rank test with continuity correction	two.sided	0	0	0.00936173
Porphyromonadaceae (OTU 22)	147	0.00091471	Wilcoxon signed rank test with continuity correction	two.sided	0	0	0.0103281
Lachnospiraceae (OTU 56)	118.5	0.000980117	Wilcoxon signed rank test with continuity correction	two.sided	0	0	0.0109283
Acetatifactor (OTU 132)	118	0.00104658	Wilcoxon signed rank test with continuity correction	two.sided	0	0	0.0115253
Porphyromonadaceae (OTU 87)	105	0.00108464	Wilcoxon signed rank test with continuity correction	two.sided	0	0	0.0116566
Clostridiales (OTU 244)	105	0.00108156	Wilcoxon signed rank test with continuity correction	two.sided	0	0	0.0116566
Lachnospiraceae (OTU 221)	117.5	0.00112276	Wilcoxon signed rank test with continuity correction	two.sided	0	0	0.0119227
Lachnospiraceae (OTU 177)	131	0.00121855	Wilcoxon signed rank test with continuity correction	two.sided	0.000183925	0	0.0125641
Clostridium (OTU 306)	91	0.00122542	Wilcoxon signed rank test with continuity correction	two.sided	0	0	0.0125641
Ruminococcaceae (OTU 424)	91	0.00119878	Wilcoxon signed rank test with continuity correction	two.sided	0	0	0.0125641
Lachnospiraceae (OTU 205)	145	0.00126831	Wilcoxon signed rank test with continuity correction	two.sided	0.000183925	0	0.012856
Lachnospiraceae (OTU 130)	116	0.00142741	Wilcoxon signed rank test with continuity correction	two.sided	0	0	0.0143062
Ruminococcaceae (OTU 225)	91	0.00147783	Wilcoxon signed rank test with continuity correction	two.sided	0	0	0.014486
Acetatifactor (OTU 280)	91	0.00146774	Wilcoxon signed rank test with continuity correction	two.sided	0	0	0.014486
Lachnospiraceae (OTU 85)	91	0.00154971	Wilcoxon signed rank test with continuity correction	two.sided	0	0	0.0150255
Coriobacteriaceae (OTU 293)	91	0.00159178	Wilcoxon signed rank test with continuity correction	two.sided	0	0	0.0152674
Lachnospiraceae (OTU 127)	91	0.00163458	Wilcoxon signed rank test with continuity correction	two.sided	0	0	0.0155111
Lachnospiraceae (OTU 98)	206	0.00168085	Wilcoxon signed rank test with continuity correction	two.sided	0.000183925	0	0.0157823
Clostridiales (OTU 408)	55	0.0019042	Wilcoxon signed rank test with continuity correction	two.sided	0	0	0.0176931
Firmicutes (OTU 259)	78	0.00200221	Wilcoxon signed rank test with continuity correction	two.sided	0	0	0.0182242
Lachnospiraceae (OTU 275)	78	0.00198549	Wilcoxon signed rank test with continuity correction	two.sided	0	0	0.0182242
Lachnospiraceae (OTU 27)	172	0.00207158	Wilcoxon signed rank test with continuity correction	two.sided	0.000183925	0	0.0186651
Lachnospiraceae (OTU 176)	114.5	0.00209579	Wilcoxon signed rank test with continuity correction	two.sided	0	0	0.0186944
Clostridiales (OTU 246)	78	0.0021832	Wilcoxon signed rank test with continuity correction	two.sided	0	0	0.0190923
Bacteria (OTU 300)	78	0.0021832	Wilcoxon signed rank test with continuity correction	two.sided	0	0	0.0190923
Lachnospiraceae (OTU 91)	114	0.00231928	Wilcoxon signed rank test with continuity correction	two.sided	0	0	0.0197662
Alistipes (OTU 100)	78	0.00252617	Wilcoxon signed rank test with continuity correction	two.sided	0	0	0.0197662
Lachnospiraceae (OTU 104)	78	0.00241154	Wilcoxon signed rank test with continuity correction	two.sided	0	0	0.0197662
Lachnospiraceae (OTU 165)	78	0.00250684	Wilcoxon signed rank test with continuity correction	two.sided	0	0	0.0197662
Lachnospiraceae (OTU 167)	78	0.00242097	Wilcoxon signed rank test with continuity correction	two.sided	0	0	0.0197662
Lachnospiraceae (OTU 169)	89.5	0.00234377	Wilcoxon signed rank test with continuity correction	two.sided	0	0	0.0197662
Clostridiales (OTU 187)	78	0.0025165	Wilcoxon signed rank test with continuity correction	two.sided	0	0	0.0197662
Lachnospiraceae (OTU 206)	78	0.00246845	Wilcoxon signed rank test with continuity correction	two.sided	0	0	0.0197662
Acetatifactor (OTU 248)	78	0.00241154	Wilcoxon signed rank test with continuity correction	two.sided	0	0	0.0197662
Lachnospiraceae (OTU 274)	78	0.00247801	Wilcoxon signed rank test with continuity correction	two.sided	0	0	0.0197662
Clostridiales (OTU 277)	78	0.00240214	Wilcoxon signed rank test with continuity correction	two.sided	0	0	0.0197662
Olsenella (OTU 320)	78	0.00240214	Wilcoxon signed rank test with continuity correction	two.sided	0	0	0.0197662
Porphyromonadaceae (OTU 10)	126	0.00292756	Wilcoxon signed rank test with continuity correction	two.sided	0	0	0.0225119
Clostridium (OTU 128)	126	0.00290386	Wilcoxon signed rank test with continuity correction	two.sided	0	0	0.0225119
Lachnospiraceae (OTU 25)	168.5	0.00318449	Wilcoxon signed rank test with continuity correction	two.sided	0	0	0.0242783
Oscillibacter (OTU 268)	66	0.00327254	Wilcoxon signed rank test with continuity correction	two.sided	0	0	0.0247382
Lachnospiraceae (OTU 230)	66	0.00349966	Wilcoxon signed rank test with continuity correction	two.sided	0	0	0.0262327
Lachnospiraceae (OTU 111)	66	0.00385729	Wilcoxon signed rank test with continuity correction	two.sided	0	0	0.026467
Porphyromonadaceae (OTU 139)	66	0.00385729	Wilcoxon signed rank test with continuity correction	two.sided	0	0	0.026467
Porphyromonadaceae (OTU 140)	66	0.00385729	Wilcoxon signed rank test with continuity correction	two.sided	0	0	0.026467
Clostridiales (OTU 160)	66	0.00377029	Wilcoxon signed rank test with continuity correction	two.sided	0	0	0.026467
Lachnospiraceae (OTU 182)	66	0.00377029	Wilcoxon signed rank test with continuity correction	two.sided	0	0	0.026467
Clostridiales (OTU 190)	66	0.00377029	Wilcoxon signed rank test with continuity correction	two.sided	0	0	0.026467
Lachnospiraceae (OTU 204)	66	0.00380495	Wilcoxon signed rank test with continuity correction	two.sided	0	0	0.026467
Porphyromonadaceae (OTU 222)	66	0.00385729	Wilcoxon signed rank test with continuity correction	two.sided	0	0	0.026467
Porphyromonadaceae (OTU 228)	66	0.0037876	Wilcoxon signed rank test with continuity correction	two.sided	0	0	0.026467
Lachnospiraceae (OTU 254)	66	0.00370152	Wilcoxon signed rank test with continuity correction	two.sided	0	0	0.026467
Ruminococcaceae (OTU 288)	66	0.00373582	Wilcoxon signed rank test with continuity correction	two.sided	0	0	0.026467
Lachnospiraceae (OTU 272)	87	0.00399543	Wilcoxon signed rank test with continuity correction	two.sided	0	0	0.0272055
Lachnospiraceae (OTU 250)	122	0.00404513	Wilcoxon signed rank test with continuity correction	two.sided	0	0	0.0273353
Lachnospiraceae (OTU 373)	45	0.00476358	Wilcoxon signed rank test with continuity correction	two.sided	0	0	0.0319482
Alistipes (OTU 21)	65	0.00509932	Wilcoxon signed rank test with continuity correction	two.sided	0	0	0.0339447
Lachnospiraceae (OTU 388)	55	0.00514376	Wilcoxon signed rank test with continuity correction	two.sided	0	0	0.0339869
Bacteria (OTU 298)	55	0.00547855	Wilcoxon signed rank test with continuity correction	two.sided	0	0	0.0356706
Oscillibacter (OTU 441)	55	0.00547855	Wilcoxon signed rank test with continuity correction	two.sided	0	0	0.0356706
Bifidobacterium (OTU 46)	64.5	0.00582276	Wilcoxon signed rank test with continuity correction	two.sided	0	0	0.0361782
Acetatifactor (OTU 103)	55	0.00579305	Wilcoxon signed rank test with continuity correction	two.sided	0	0	0.0361782
Porphyromonadaceae (OTU 112)	55	0.00588927	Wilcoxon signed rank test with continuity correction	two.sided	0	0	0.0361782
Lachnospiraceae (OTU 175)	55	0.00588927	Wilcoxon signed rank test with continuity correction	two.sided	0	0	0.0361782
Lachnospiraceae (OTU 183)	55	0.00560319	Wilcoxon signed rank test with continuity correction	two.sided	0	0	0.0361782
Lachnospiraceae (OTU 215)	55	0.00566609	Wilcoxon signed rank test with continuity correction	two.sided	0	0	0.0361782
Porphyromonadaceae (OTU 227)	55	0.00588927	Wilcoxon signed rank test with continuity correction	two.sided	0	0	0.0361782
Clostridiales (OTU 323)	55	0.00592154	Wilcoxon signed rank test with continuity correction	two.sided	0	0	0.0361782
Ruminococcaceae (OTU 467)	55	0.00572938	Wilcoxon signed rank test with continuity correction	two.sided	0	0	0.0361782
Lachnospiraceae (OTU 303)	45	0.00600848	Wilcoxon signed rank test with continuity correction	two.sided	0	0	0.0364596
Bacteria (OTU 75)	149	0.0060696	Wilcoxon signed rank test with continuity correction	two.sided	0.000183925	0	0.0365816
Lachnospiraceae (OTU 281)	63.5	0.00729036	Wilcoxon signed rank test with continuity correction	two.sided	0	0	0.0436443
Ruminococcus (OTU 162)	73.5	0.0075328	Wilcoxon signed rank test with continuity correction	two.sided	0	0	0.044795
Lachnospiraceae (OTU 220)	45	0.0079709	Wilcoxon signed rank test with continuity correction	two.sided	0	0	0.0464709
Butyricicoccus (OTU 292)	45	0.0079709	Wilcoxon signed rank test with continuity correction	two.sided	0	0	0.0464709
Ruminococcaceae (OTU 354)	45	0.00791404	Wilcoxon signed rank test with continuity correction	two.sided	0	0	0.0464709
Lachnospiraceae (OTU 93)	62.5	0.00868547	Wilcoxon signed rank test with continuity correction	two.sided	0	0	0.050308
Lachnospiraceae (OTU 273)	45	0.0087888	Wilcoxon signed rank test with continuity correction	two.sided	0	0	0.0505781
Firmicutes (OTU 184)	45	0.00890895	Wilcoxon signed rank test with continuity correction	two.sided	0	0	0.0509409
Oscillibacter (OTU 271)	45	0.00896933	Wilcoxon signed rank test with continuity correction	two.sided	0	0	0.0509595
Lachnospiraceae (OTU 120)	45	0.00902991	Wilcoxon signed rank test with continuity correction	two.sided	0	0	0.050979
Porphyromonadaceae (OTU 157)	45	0.00915169	Wilcoxon signed rank test with continuity correction	two.sided	0	0	0.0513416
Firmicutes (OTU 444)	36	0.0103807	Wilcoxon signed rank test with continuity correction	two.sided	0	0	0.0578726
Porphyromonadaceae (OTU 88)	72	0.0107269	Wilcoxon signed rank test with continuity correction	two.sided	0	0	0.0594308
Ruminococcaceae (OTU 180)	105	0.0111096	Wilcoxon signed rank test with continuity correction	two.sided	0	0	0.0611714
Erysipelotrichaceae (OTU 189)	105	0.0113074	Wilcoxon signed rank test with continuity correction	two.sided	0	0	0.0618783
Lachnospiraceae (OTU 325)	36	0.0126438	Wilcoxon signed rank test with continuity correction	two.sided	0	0	0.0687701
Bacteroidales (OTU 289)	44	0.0128512	Wilcoxon signed rank test with continuity correction	two.sided	0	0	0.0694746
Clostridiales (OTU 322)	52	0.0131859	Wilcoxon signed rank test with continuity correction	two.sided	0	0	0.0708542
Ruminococcaceae (OTU 214)	36	0.0137937	Wilcoxon signed rank test with continuity correction	two.sided	0	0	0.0711213
Lachnospiraceae (OTU 247)	36	0.0137937	Wilcoxon signed rank test with continuity correction	two.sided	0	0	0.0711213
Lachnospiraceae (OTU 278)	36	0.0136767	Wilcoxon signed rank test with continuity correction	two.sided	0	0	0.0711213
Ruminococcaceae (OTU 283)	36	0.0136767	Wilcoxon signed rank test with continuity correction	two.sided	0	0	0.0711213
Lachnospiraceae (OTU 332)	36	0.0133283	Wilcoxon signed rank test with continuity correction	two.sided	0	0	0.0711213
Bacteria (OTU 365)	36	0.0136767	Wilcoxon signed rank test with continuity correction	two.sided	0	0	0.0711213
Bacteria (OTU 434)	36	0.0135601	Wilcoxon signed rank test with continuity correction	two.sided	0	0	0.0711213
Clostridiales (OTU 188)	36	0.0141474	Wilcoxon signed rank test with continuity correction	two.sided	0	0	0.0717016
Acetatifactor (OTU 237)	36	0.0140291	Wilcoxon signed rank test with continuity correction	two.sided	0	0	0.0717016
Clostridiales (OTU 333)	36	0.0141474	Wilcoxon signed rank test with continuity correction	two.sided	0	0	0.0717016
Porphyromonadaceae (OTU 233)	36	0.0142662	Wilcoxon signed rank test with continuity correction	two.sided	0	0	0.0718951
Lachnospiraceae (OTU 239)	80	0.016343	Wilcoxon signed rank test with continuity correction	two.sided	0	0	0.0818988
Lachnospiraceae (OTU 82)	43	0.0178172	Wilcoxon signed rank test with continuity correction	two.sided	0	0	0.0886142
Clostridium (OTU 400)	28	0.0178818	Wilcoxon signed rank test with continuity correction	two.sided	0	0	0.0886142
Bacteria (OTU 129)	79.5	0.0191867	Wilcoxon signed rank test with continuity correction	two.sided	0	0	0.0936942
Acetatifactor (OTU 391)	28	0.019222	Wilcoxon signed rank test with continuity correction	two.sided	0	0	0.0936942
Lachnospiraceae (OTU 493)	28	0.019222	Wilcoxon signed rank test with continuity correction	two.sided	0	0	0.0936942
Firmicutes (OTU 256)	42.5	0.0193321	Wilcoxon signed rank test with continuity correction	two.sided	0	0	0.0937186
Clostridium (OTU 331)	42.5	0.0196597	Wilcoxon signed rank test with continuity correction	two.sided	0	0	0.0942821
Lachnospiraceae (OTU 348)	21	0.0196562	Wilcoxon signed rank test with continuity correction	two.sided	0	0	0.0942821
Asaccharobacter (OTU 385)	28	0.0201368	Wilcoxon signed rank test with continuity correction	two.sided	0	0	0.0960534
Lachnospiraceae (OTU 106)	35	0.0205503	Wilcoxon signed rank test with continuity correction	two.sided	0	0	0.0972247
Oscillibacter (OTU 413)	28	0.0206003	Wilcoxon signed rank test with continuity correction	two.sided	0	0	0.0972247
Porphyromonadaceae (OTU 654)	28	0.0213032	Wilcoxon signed rank test with continuity correction	two.sided	0	0	0.100013
Lachnospiraceae (OTU 338)	28	0.0215395	Wilcoxon signed rank test with continuity correction	two.sided	0	0	0.100069
Firmicutes (OTU 398)	28	0.0215395	Wilcoxon signed rank test with continuity correction	two.sided	0	0	0.100069
Firmicutes (OTU 326)	28	0.0217767	Wilcoxon signed rank test with continuity correction	two.sided	0	0	0.100128
Bacteria (OTU 370)	28	0.0217767	Wilcoxon signed rank test with continuity correction	two.sided	0	0	0.100128
Clostridiales (OTU 148)	28	0.0222541	Wilcoxon signed rank test with continuity correction	two.sided	0	0	0.100829
Alistipes (OTU 161)	28	0.0224943	Wilcoxon signed rank test with continuity correction	two.sided	0	0	0.100829
Lachnospiraceae (OTU 208)	28	0.0224943	Wilcoxon signed rank test with continuity correction	two.sided	0	0	0.100829
Porphyromonadaceae (OTU 260)	28	0.0224943	Wilcoxon signed rank test with continuity correction	two.sided	0	0	0.100829
Oscillibacter (OTU 361)	28	0.0222541	Wilcoxon signed rank test with continuity correction	two.sided	0	0	0.100829
Lachnospiraceae (OTU 200)	78	0.0244413	Wilcoxon signed rank test with continuity correction	two.sided	0	0	0.109008
Clostridium (OTU 154)	10	0.0247525	Wilcoxon signed rank test with continuity correction	two.sided	0	0	0.109847
Firmicutes (OTU 147)	78	0.0251064	Wilcoxon signed rank test with continuity correction	two.sided	0	0	0.110866
Bacteria (OTU 491)	21	0.0262683	Wilcoxon signed rank test with continuity correction	two.sided	0	0	0.115425
Ruminococcaceae (OTU 60)	88	0.0272004	Wilcoxon signed rank test with continuity correction	two.sided	0	0	0.118935
Clostridiales (OTU 310)	21	0.0305448	Wilcoxon signed rank test with continuity correction	two.sided	0	0	0.131623
Clostridiales (OTU 367)	21	0.0305448	Wilcoxon signed rank test with continuity correction	two.sided	0	0	0.131623
Ruminococcaceae (OTU 488)	21	0.0305448	Wilcoxon signed rank test with continuity correction	two.sided	0	0	0.131623
Firmicutes (OTU 455)	21	0.0310325	Wilcoxon signed rank test with continuity correction	two.sided	0	0	0.133082
Proteus (OTU 16)	8.5	0.0319943	Wilcoxon signed rank test with continuity correction	two.sided	0	0	0.135987
Lachnospiraceae (OTU 377)	21	0.0320149	Wilcoxon signed rank test with continuity correction	two.sided	0	0	0.135987
Lachnospiraceae (OTU 223)	21	0.0335053	Wilcoxon signed rank test with continuity correction	two.sided	0	0	0.139657
Lachnospiraceae (OTU 336)	21	0.0335053	Wilcoxon signed rank test with continuity correction	two.sided	0	0	0.139657
Clostridium (OTU 359)	21	0.0335053	Wilcoxon signed rank test with continuity correction	two.sided	0	0	0.139657
Lachnospiraceae (OTU 397)	21	0.0335053	Wilcoxon signed rank test with continuity correction	two.sided	0	0	0.139657
Lachnospiraceae (OTU 375)	21	0.0340064	Wilcoxon signed rank test with continuity correction	two.sided	0	0	0.141087
Coriobacteriaceae (OTU 437)	21	0.0345097	Wilcoxon signed rank test with continuity correction	two.sided	0	0	0.142512
Dorea (OTU 267)	57	0.0348272	Wilcoxon signed rank test with continuity correction	two.sided	0	0	0.14316
Lachnospiraceae (OTU 79)	21	0.0355223	Wilcoxon signed rank test with continuity correction	two.sided	0	0	0.143375
Lachnospiraceae (OTU 249)	21	0.0355223	Wilcoxon signed rank test with continuity correction	two.sided	0	0	0.143375
Clostridiales (OTU 341)	21	0.0355223	Wilcoxon signed rank test with continuity correction	two.sided	0	0	0.143375
Clostridiales (OTU 439)	21	0.0355223	Wilcoxon signed rank test with continuity correction	two.sided	0	0	0.143375
Lachnospiraceae (OTU 109)	21	0.0360317	Wilcoxon signed rank test with continuity correction	two.sided	0	0	0.144127
Lachnospiraceae (OTU 153)	21	0.0360317	Wilcoxon signed rank test with continuity correction	two.sided	0	0	0.144127
Ruminococcaceae (OTU 279)	15	0.0368884	Wilcoxon signed rank test with continuity correction	two.sided	0	0	0.145595
Coriobacteriaceae (OTU 498)	15	0.0368884	Wilcoxon signed rank test with continuity correction	two.sided	0	0	0.145595
Bacteria (OTU 868)	15	0.0368884	Wilcoxon signed rank test with continuity correction	two.sided	0	0	0.145595
Lachnospiraceae (OTU 108)	48	0.0388671	Wilcoxon signed rank test with continuity correction	two.sided	0	0	0.152729
Acetatifactor (OTU 405)	26.5	0.0406849	Wilcoxon signed rank test with continuity correction	two.sided	0	0	0.159171
Bacteroides (OTU 2)	115.5	0.0471757	Wilcoxon signed rank test with continuity correction	two.sided	0	0.00036785	0.183759
Firmicutes (OTU 546)	15	0.0477149	Wilcoxon signed rank test with continuity correction	two.sided	0	0	0.185051
Lachnospiraceae (OTU 36)	64.5	0.0480195	Wilcoxon signed rank test with continuity correction	two.sided	0	0	0.185426
Bacteroides (OTU 12)	32	0.0574707	Wilcoxon signed rank test with continuity correction	two.sided	0	0	0.199175
Akkermansia (OTU 15)	20	0.0591721	Wilcoxon signed rank test with continuity correction	two.sided	0	0	0.199175
Porphyromonadaceae (OTU 30)	15	0.0590582	Wilcoxon signed rank test with continuity correction	two.sided	0	0	0.199175
Alistipes (OTU 53)	15	0.0590582	Wilcoxon signed rank test with continuity correction	two.sided	0	0	0.199175
Bacteroidetes (OTU 59)	15	0.0590582	Wilcoxon signed rank test with continuity correction	two.sided	0	0	0.199175
Firmicutes (OTU 186)	15	0.0579073	Wilcoxon signed rank test with continuity correction	two.sided	0	0	0.199175
Desulfovibrionaceae (OTU 192)	15	0.0590582	Wilcoxon signed rank test with continuity correction	two.sided	0	0	0.199175
Clostridiales (OTU 213)	15	0.0579073	Wilcoxon signed rank test with continuity correction	two.sided	0	0	0.199175
Lachnospiraceae (OTU 241)	15	0.0579073	Wilcoxon signed rank test with continuity correction	two.sided	0	0	0.199175
Acetatifactor (OTU 242)	15	0.0579073	Wilcoxon signed rank test with continuity correction	two.sided	0	0	0.199175
Lachnospiraceae (OTU 263)	15	0.0579073	Wilcoxon signed rank test with continuity correction	two.sided	0	0	0.199175
Bacteria (OTU 265)	32	0.0574707	Wilcoxon signed rank test with continuity correction	two.sided	0	0	0.199175
Lachnospiraceae (OTU 287)	15	0.0590582	Wilcoxon signed rank test with continuity correction	two.sided	0	0	0.199175
Bacteria (OTU 314)	15	0.0590582	Wilcoxon signed rank test with continuity correction	two.sided	0	0	0.199175
Clostridiales (OTU 327)	15	0.054474	Wilcoxon signed rank test with continuity correction	two.sided	0	0	0.199175
Ruminococcaceae (OTU 335)	15	0.054474	Wilcoxon signed rank test with continuity correction	two.sided	0	0	0.199175
Clostridiales (OTU 347)	15	0.0590582	Wilcoxon signed rank test with continuity correction	two.sided	0	0	0.199175
Lachnospiraceae (OTU 352)	15	0.054474	Wilcoxon signed rank test with continuity correction	two.sided	0	0	0.199175
Lachnospiraceae (OTU 362)	15	0.0579073	Wilcoxon signed rank test with continuity correction	two.sided	0	0	0.199175
Lachnospiraceae (OTU 374)	15	0.054474	Wilcoxon signed rank test with continuity correction	two.sided	0	0	0.199175
Clostridiales (OTU 423)	15	0.054474	Wilcoxon signed rank test with continuity correction	two.sided	0	0	0.199175
Firmicutes (OTU 432)	15	0.0579073	Wilcoxon signed rank test with continuity correction	two.sided	0	0	0.199175
Lachnospiraceae (OTU 438)	15	0.0590582	Wilcoxon signed rank test with continuity correction	two.sided	0	0	0.199175
Bacteria (OTU 452)	15	0.0579073	Wilcoxon signed rank test with continuity correction	two.sided	0	0	0.199175
Lachnospiraceae (OTU 463)	15	0.0567594	Wilcoxon signed rank test with continuity correction	two.sided	0	0	0.199175
Clostridiales (OTU 473)	15	0.0567594	Wilcoxon signed rank test with continuity correction	two.sided	0	0	0.199175
Lachnospiraceae (OTU 480)	15	0.0590582	Wilcoxon signed rank test with continuity correction	two.sided	0	0	0.199175
Firmicutes (OTU 487)	15	0.054474	Wilcoxon signed rank test with continuity correction	two.sided	0	0	0.199175
Clostridiales (OTU 492)	15	0.0590582	Wilcoxon signed rank test with continuity correction	two.sided	0	0	0.199175
Clostridiales (OTU 530)	15	0.0533369	Wilcoxon signed rank test with continuity correction	two.sided	0	0	0.199175
Clostridiales (OTU 545)	15	0.0533369	Wilcoxon signed rank test with continuity correction	two.sided	0	0	0.199175
Firmicutes (OTU 567)	15	0.0567594	Wilcoxon signed rank test with continuity correction	two.sided	0	0	0.199175
Firmicutes (OTU 605)	15	0.0567594	Wilcoxon signed rank test with continuity correction	two.sided	0	0	0.199175
Porphyromonadaceae (OTU 608)	25.5	0.0578313	Wilcoxon signed rank test with continuity correction	two.sided	0	0	0.199175
Lachnospiraceae (OTU 269)	38.5	0.0651265	Wilcoxon signed rank test with continuity correction	two.sided	0	0	0.218394
Parabacteroides (OTU 5)	183	0.068778	Wilcoxon signed rank test with continuity correction	two.sided	0.000183925	0.000183925	0.229775
Lachnospiraceae (OTU 349)	24.5	0.0707598	Wilcoxon signed rank test with continuity correction	two.sided	0	0	0.235514
Ruminococcaceae (OTU 414)	10	0.0718606	Wilcoxon signed rank test with continuity correction	two.sided	0	0	0.23653
Coriobacteriaceae (OTU 518)	10	0.0718606	Wilcoxon signed rank test with continuity correction	two.sided	0	0	0.23653
Lachnospiraceae (OTU 543)	10	0.0718606	Wilcoxon signed rank test with continuity correction	two.sided	0	0	0.23653
Prevotellaceae (OTU 101)	19.5	0.0739374	Wilcoxon signed rank test with continuity correction	two.sided	0	0	0.242471
Firmicutes (OTU 258)	25	0.075927	Wilcoxon signed rank test with continuity correction	two.sided	0	0	0.248084
Lachnospiraceae (OTU 76)	45	0.082531	Wilcoxon signed rank test with continuity correction	two.sided	0	0	0.268677
Ruminococcaceae (OTU 262)	10	0.088973	Wilcoxon signed rank test with continuity correction	two.sided	0	0	0.281432
Lachnospiraceae (OTU 358)	10	0.088973	Wilcoxon signed rank test with continuity correction	two.sided	0	0	0.281432
Lachnospiraceae (OTU 409)	10	0.088973	Wilcoxon signed rank test with continuity correction	two.sided	0	0	0.281432
Firmicutes (OTU 447)	10	0.088973	Wilcoxon signed rank test with continuity correction	two.sided	0	0	0.281432
Ruminococcaceae (OTU 476)	10	0.088973	Wilcoxon signed rank test with continuity correction	two.sided	0	0	0.281432
Bacteria (OTU 578)	10	0.088973	Wilcoxon signed rank test with continuity correction	two.sided	0	0	0.281432
Lachnospiraceae (OTU 721)	10	0.088973	Wilcoxon signed rank test with continuity correction	two.sided	0	0	0.281432
Porphyromonadaceae (OTU 886)	10	0.088973	Wilcoxon signed rank test with continuity correction	two.sided	0	0	0.281432
Mucispirillum (OTU 19)	150	0.0965943	Wilcoxon signed rank test with continuity correction	two.sided	0.000551775	0	0.28148
Alistipes (OTU 57)	10	0.100348	Wilcoxon signed rank test with continuity correction	two.sided	0	0	0.28148
Butyricimonas (OTU 65)	10	0.100348	Wilcoxon signed rank test with continuity correction	two.sided	0	0	0.28148
Porphyromonadaceae (OTU 71)	10	0.100348	Wilcoxon signed rank test with continuity correction	two.sided	0	0	0.28148
Lachnospiraceae (OTU 90)	10	0.100348	Wilcoxon signed rank test with continuity correction	two.sided	0	0	0.28148
Ruminococcaceae (OTU 94)	178	0.0962914	Wilcoxon signed rank test with continuity correction	two.sided	0.00036785	0	0.28148
Lachnospiraceae (OTU 142)	10	0.0975125	Wilcoxon signed rank test with continuity correction	two.sided	0	0	0.28148
Alistipes (OTU 144)	10	0.100348	Wilcoxon signed rank test with continuity correction	two.sided	0	0	0.28148
Lachnospiraceae (OTU 173)	10	0.100348	Wilcoxon signed rank test with continuity correction	two.sided	0	0	0.28148
Lachnospiraceae (OTU 178)	10	0.100348	Wilcoxon signed rank test with continuity correction	two.sided	0	0	0.28148
Firmicutes (OTU 210)	10	0.100348	Wilcoxon signed rank test with continuity correction	two.sided	0	0	0.28148
Bacteroidetes (OTU 238)	10	0.100348	Wilcoxon signed rank test with continuity correction	two.sided	0	0	0.28148
Bacteroidales (OTU 255)	10	0.100348	Wilcoxon signed rank test with continuity correction	two.sided	0	0	0.28148
Porphyromonadaceae (OTU 261)	10	0.100348	Wilcoxon signed rank test with continuity correction	two.sided	0	0	0.28148
Bacteroides (OTU 266)	10	0.0975125	Wilcoxon signed rank test with continuity correction	two.sided	0	0	0.28148
Clostridiales (OTU 284)	10	0.0975125	Wilcoxon signed rank test with continuity correction	two.sided	0	0	0.28148
Bacteroidetes (OTU 295)	10	0.100348	Wilcoxon signed rank test with continuity correction	two.sided	0	0	0.28148
Lachnospiraceae (OTU 299)	10	0.0975125	Wilcoxon signed rank test with continuity correction	two.sided	0	0	0.28148
Ruminococcaceae (OTU 308)	10	0.100348	Wilcoxon signed rank test with continuity correction	two.sided	0	0	0.28148
Porphyromonadaceae (OTU 312)	10	0.100348	Wilcoxon signed rank test with continuity correction	two.sided	0	0	0.28148
Lachnospiraceae (OTU 315)	10	0.0975125	Wilcoxon signed rank test with continuity correction	two.sided	0	0	0.28148
Lachnospiraceae (OTU 328)	10	0.100348	Wilcoxon signed rank test with continuity correction	two.sided	0	0	0.28148
Porphyromonadaceae (OTU 339)	10	0.100348	Wilcoxon signed rank test with continuity correction	two.sided	0	0	0.28148
Bacteroidales (OTU 343)	10	0.100348	Wilcoxon signed rank test with continuity correction	two.sided	0	0	0.28148
Lachnospiraceae (OTU 369)	10	0.100348	Wilcoxon signed rank test with continuity correction	two.sided	0	0	0.28148
Lachnospiraceae (OTU 380)	10	0.100348	Wilcoxon signed rank test with continuity correction	two.sided	0	0	0.28148
Clostridiales (OTU 384)	10	0.100348	Wilcoxon signed rank test with continuity correction	two.sided	0	0	0.28148
Lachnospiraceae (OTU 402)	10	0.0946707	Wilcoxon signed rank test with continuity correction	two.sided	0	0	0.28148
Ruminococcaceae (OTU 446)	10	0.100348	Wilcoxon signed rank test with continuity correction	two.sided	0	0	0.28148
Porphyromonadaceae (OTU 459)	10	0.100348	Wilcoxon signed rank test with continuity correction	two.sided	0	0	0.28148
Bacteroidales (OTU 482)	10	0.0975125	Wilcoxon signed rank test with continuity correction	two.sided	0	0	0.28148
Lachnospiraceae (OTU 517)	10	0.100348	Wilcoxon signed rank test with continuity correction	two.sided	0	0	0.28148
Bacteria (OTU 524)	10	0.0975125	Wilcoxon signed rank test with continuity correction	two.sided	0	0	0.28148
Lachnospiraceae (OTU 528)	10	0.0946707	Wilcoxon signed rank test with continuity correction	two.sided	0	0	0.28148
Lachnospiraceae (OTU 600)	10	0.0975125	Wilcoxon signed rank test with continuity correction	two.sided	0	0	0.28148
Bacteroidales (OTU 643)	10	0.0975125	Wilcoxon signed rank test with continuity correction	two.sided	0	0	0.28148
Lachnospiraceae (OTU 141)	30	0.103011	Wilcoxon signed rank test with continuity correction	two.sided	0	0	0.288044
Lactobacillus (OTU 31)	149	0.104352	Wilcoxon signed rank test with continuity correction	two.sided	0.00165532	0	0.290366
Bacteroides (OTU 39)	24	0.105795	Wilcoxon signed rank test with continuity correction	two.sided	0	0	0.290366
Betaproteobacteria (OTU 58)	1	0.105645	Wilcoxon signed rank test with continuity correction	two.sided	0	0	0.290366
Porphyromonadaceae (OTU 81)	14	0.105645	Wilcoxon signed rank test with continuity correction	two.sided	0	0	0.290366
Clostridium_sensu (OTU 291)	14	0.105645	Wilcoxon signed rank test with continuity correction	two.sided	0	0	0.290366
Prevotella (OTU 495)	2.5	0.105772	Wilcoxon signed rank test with continuity correction	two.sided	0	0	0.290366
Acetatifactor (OTU 231)	43.5	0.111539	Wilcoxon signed rank test with continuity correction	two.sided	0	0	0.305193
Firmicutes (OTU 410)	18	0.119814	Wilcoxon signed rank test with continuity correction	two.sided	0	0	0.326832
Alistipes (OTU 285)	13.5	0.134417	Wilcoxon signed rank test with continuity correction	two.sided	0	0	0.365548
Lachnospiraceae (OTU 96)	42.5	0.136838	Wilcoxon signed rank test with continuity correction	two.sided	0	0	0.371002
Firmicutes (OTU 196)	18	0.13781	Wilcoxon signed rank test with continuity correction	two.sided	0	0	0.371378
Lachnospiraceae (OTU 198)	29	0.137564	Wilcoxon signed rank test with continuity correction	two.sided	0	0	0.371378
Lachnospiraceae (OTU 202)	67	0.139649	Wilcoxon signed rank test with continuity correction	two.sided	0	0	0.375203
Bacteroides (OTU 32)	18	0.141116	Wilcoxon signed rank test with continuity correction	two.sided	0	0	0.375748
Ruminococcaceae (OTU 115)	58	0.140301	Wilcoxon signed rank test with continuity correction	two.sided	0	0	0.375748
Lachnospiraceae (OTU 290)	18	0.141116	Wilcoxon signed rank test with continuity correction	two.sided	0	0	0.375748
Porphyromonadaceae (OTU 54)	0	0.148915	Wilcoxon signed rank test with continuity correction	two.sided	0	0	0.386139
Clostridium (OTU 99)	73.5	0.148379	Wilcoxon signed rank test with continuity correction	two.sided	0	0	0.386139
Clostridiales (OTU 360)	6	0.148915	Wilcoxon signed rank test with continuity correction	two.sided	0	0	0.386139
Akkermansia (OTU 382)	6	0.148915	Wilcoxon signed rank test with continuity correction	two.sided	0	0	0.386139
Ruminococcaceae (OTU 497)	6	0.148915	Wilcoxon signed rank test with continuity correction	two.sided	0	0	0.386139
Clostridiales (OTU 527)	6	0.148915	Wilcoxon signed rank test with continuity correction	two.sided	0	0	0.386139
Faecalibacterium (OTU 696)	6	0.148915	Wilcoxon signed rank test with continuity correction	two.sided	0	0	0.386139
Lachnospiraceae (OTU 807)	6	0.148915	Wilcoxon signed rank test with continuity correction	two.sided	0	0	0.386139
Porphyromonadaceae (OTU 1302)	6	0.148915	Wilcoxon signed rank test with continuity correction	two.sided	0	0	0.386139
Parabacteroides (OTU 24)	6	0.173568	Wilcoxon signed rank test with continuity correction	two.sided	0	0	0.389069
Lactobacillus (OTU 49)	13	0.153576	Wilcoxon signed rank test with continuity correction	two.sided	0	0	0.389069
Porphyromonadaceae (OTU 102)	6	0.181449	Wilcoxon signed rank test with continuity correction	two.sided	0	0	0.389069
Lachnospiraceae (OTU 114)	6	0.173568	Wilcoxon signed rank test with continuity correction	two.sided	0	0	0.389069
Porphyromonadaceae (OTU 191)	6	0.181449	Wilcoxon signed rank test with continuity correction	two.sided	0	0	0.389069
Bacteria (OTU 195)	6	0.181449	Wilcoxon signed rank test with continuity correction	two.sided	0	0	0.389069
Romboutsia (OTU 212)	6	0.181449	Wilcoxon signed rank test with continuity correction	two.sided	0	0	0.389069
Lachnospiraceae (OTU 216)	6	0.181449	Wilcoxon signed rank test with continuity correction	two.sided	0	0	0.389069
Clostridiales (OTU 229)	6	0.181449	Wilcoxon signed rank test with continuity correction	two.sided	0	0	0.389069
Erysipelotrichaceae (OTU 234)	25.5	0.167673	Wilcoxon signed rank test with continuity correction	two.sided	0	0	0.389069
Lachnospiraceae (OTU 243)	13	0.17753	Wilcoxon signed rank test with continuity correction	two.sided	0	0	0.389069
Roseburia (OTU 252)	6	0.181449	Wilcoxon signed rank test with continuity correction	two.sided	0	0	0.389069
Clostridiales (OTU 270)	6	0.181449	Wilcoxon signed rank test with continuity correction	two.sided	0	0	0.389069
Clostridiales (OTU 276)	6	0.181449	Wilcoxon signed rank test with continuity correction	two.sided	0	0	0.389069
Porphyromonadaceae (OTU 282)	6	0.181449	Wilcoxon signed rank test with continuity correction	two.sided	0	0	0.389069
Lachnospiraceae (OTU 294)	6	0.181449	Wilcoxon signed rank test with continuity correction	two.sided	0	0	0.389069
Dorea (OTU 301)	6	0.173568	Wilcoxon signed rank test with continuity correction	two.sided	0	0	0.389069
Firmicutes (OTU 304)	6	0.181449	Wilcoxon signed rank test with continuity correction	two.sided	0	0	0.389069
Clostridiales (OTU 305)	6	0.181449	Wilcoxon signed rank test with continuity correction	two.sided	0	0	0.389069
Clostridia (OTU 316)	6	0.181449	Wilcoxon signed rank test with continuity correction	two.sided	0	0	0.389069
Lachnospiraceae (OTU 317)	6	0.181449	Wilcoxon signed rank test with continuity correction	two.sided	0	0	0.389069
Clostridiales (OTU 321)	6	0.181449	Wilcoxon signed rank test with continuity correction	two.sided	0	0	0.389069
Lachnospiraceae (OTU 334)	6	0.173568	Wilcoxon signed rank test with continuity correction	two.sided	0	0	0.389069
Bacteroides (OTU 350)	6	0.181449	Wilcoxon signed rank test with continuity correction	two.sided	0	0	0.389069
Bacteria (OTU 357)	6	0.181449	Wilcoxon signed rank test with continuity correction	two.sided	0	0	0.389069
Lachnospiraceae (OTU 363)	6	0.181449	Wilcoxon signed rank test with continuity correction	two.sided	0	0	0.389069
Ruminococcaceae (OTU 364)	0	0.181449	Wilcoxon signed rank test with continuity correction	two.sided	0	0	0.389069
Lachnospiraceae (OTU 368)	6	0.173568	Wilcoxon signed rank test with continuity correction	two.sided	0	0	0.389069
Bacteroidales (OTU 387)	6	0.181449	Wilcoxon signed rank test with continuity correction	two.sided	0	0	0.389069
Odoribacter (OTU 393)	6	0.181449	Wilcoxon signed rank test with continuity correction	two.sided	0	0	0.389069
Firmicutes (OTU 394)	6	0.181449	Wilcoxon signed rank test with continuity correction	two.sided	0	0	0.389069
Porphyromonadaceae (OTU 396)	6	0.181449	Wilcoxon signed rank test with continuity correction	two.sided	0	0	0.389069
Desulfovibrionaceae (OTU 404)	6	0.181449	Wilcoxon signed rank test with continuity correction	two.sided	0	0	0.389069
Lachnospiraceae (OTU 406)	6	0.173568	Wilcoxon signed rank test with continuity correction	two.sided	0	0	0.389069
Lachnospiraceae (OTU 418)	6	0.173568	Wilcoxon signed rank test with continuity correction	two.sided	0	0	0.389069
Oscillibacter (OTU 421)	6	0.173568	Wilcoxon signed rank test with continuity correction	two.sided	0	0	0.389069
Acetatifactor (OTU 422)	6	0.173568	Wilcoxon signed rank test with continuity correction	two.sided	0	0	0.389069
Coriobacteriaceae (OTU 427)	13	0.169564	Wilcoxon signed rank test with continuity correction	two.sided	0	0	0.389069
Ruminococcaceae (OTU 430)	6	0.181449	Wilcoxon signed rank test with continuity correction	two.sided	0	0	0.389069
Lachnospiraceae (OTU 433)	13	0.169564	Wilcoxon signed rank test with continuity correction	two.sided	0	0	0.389069
Porphyromonadaceae (OTU 435)	6	0.181449	Wilcoxon signed rank test with continuity correction	two.sided	0	0	0.389069
Lachnospiraceae (OTU 454)	6	0.181449	Wilcoxon signed rank test with continuity correction	two.sided	0	0	0.389069
Porphyromonadaceae (OTU 457)	6	0.181449	Wilcoxon signed rank test with continuity correction	two.sided	0	0	0.389069
Lachnospiraceae (OTU 460)	6	0.181449	Wilcoxon signed rank test with continuity correction	two.sided	0	0	0.389069
Firmicutes (OTU 461)	6	0.181449	Wilcoxon signed rank test with continuity correction	two.sided	0	0	0.389069
Bacteroides (OTU 462)	6	0.181449	Wilcoxon signed rank test with continuity correction	two.sided	0	0	0.389069
Clostridiales (OTU 468)	6	0.173568	Wilcoxon signed rank test with continuity correction	two.sided	0	0	0.389069
Porphyromonadaceae (OTU 469)	6	0.181449	Wilcoxon signed rank test with continuity correction	two.sided	0	0	0.389069
Lachnospiraceae (OTU 470)	6	0.181449	Wilcoxon signed rank test with continuity correction	two.sided	0	0	0.389069
Porphyromonadaceae (OTU 474)	6	0.181449	Wilcoxon signed rank test with continuity correction	two.sided	0	0	0.389069
Bacteroidales (OTU 496)	6	0.181449	Wilcoxon signed rank test with continuity correction	two.sided	0	0	0.389069
Bacteroidales (OTU 503)	6	0.181449	Wilcoxon signed rank test with continuity correction	two.sided	0	0	0.389069
Ruminococcaceae (OTU 520)	0	0.181449	Wilcoxon signed rank test with continuity correction	two.sided	0	0	0.389069
Bacteroidales (OTU 538)	6	0.181449	Wilcoxon signed rank test with continuity correction	two.sided	0	0	0.389069
Clostridiales (OTU 541)	6	0.173568	Wilcoxon signed rank test with continuity correction	two.sided	0	0	0.389069
Bacteria (OTU 547)	6	0.181449	Wilcoxon signed rank test with continuity correction	two.sided	0	0	0.389069
Bacteria (OTU 556)	6	0.181449	Wilcoxon signed rank test with continuity correction	two.sided	0	0	0.389069
Porphyromonadaceae (OTU 559)	6	0.181449	Wilcoxon signed rank test with continuity correction	two.sided	0	0	0.389069
Clostridiales (OTU 561)	6	0.173568	Wilcoxon signed rank test with continuity correction	two.sided	0	0	0.389069
Porphyromonadaceae (OTU 580)	6	0.181449	Wilcoxon signed rank test with continuity correction	two.sided	0	0	0.389069
Lachnospiraceae (OTU 589)	6	0.173568	Wilcoxon signed rank test with continuity correction	two.sided	0	0	0.389069
Porphyromonadaceae (OTU 597)	6	0.181449	Wilcoxon signed rank test with continuity correction	two.sided	0	0	0.389069
Porphyromonadaceae (OTU 607)	6	0.181449	Wilcoxon signed rank test with continuity correction	two.sided	0	0	0.389069
Bacteria (OTU 609)	6	0.173568	Wilcoxon signed rank test with continuity correction	two.sided	0	0	0.389069
Odoribacter (OTU 621)	6	0.181449	Wilcoxon signed rank test with continuity correction	two.sided	0	0	0.389069
Clostridiales (OTU 660)	6	0.173568	Wilcoxon signed rank test with continuity correction	two.sided	0	0	0.389069
Lachnospiraceae (OTU 694)	6	0.173568	Wilcoxon signed rank test with continuity correction	two.sided	0	0	0.389069
Porphyromonadaceae (OTU 724)	6	0.181449	Wilcoxon signed rank test with continuity correction	two.sided	0	0	0.389069
Porphyromonadaceae (OTU 728)	6	0.181449	Wilcoxon signed rank test with continuity correction	two.sided	0	0	0.389069
Lachnospiraceae (OTU 869)	6	0.173568	Wilcoxon signed rank test with continuity correction	two.sided	0	0	0.389069
Porphyromonadaceae (OTU 896)	6	0.173568	Wilcoxon signed rank test with continuity correction	two.sided	0	0	0.389069
Clostridiales (OTU 1056)	6	0.173568	Wilcoxon signed rank test with continuity correction	two.sided	0	0	0.389069
Alistipes (OTU 194)	9	0.201243	Wilcoxon signed rank test with continuity correction	two.sided	0	0	0.428421
Lachnospiraceae (OTU 297)	9	0.201243	Wilcoxon signed rank test with continuity correction	two.sided	0	0	0.428421
Porphyromonadaceae (OTU 311)	9	0.201243	Wilcoxon signed rank test with continuity correction	two.sided	0	0	0.428421
Porphyromonadaceae (OTU 29)	2.5	0.203092	Wilcoxon signed rank test with continuity correction	two.sided	0	0	0.430304
Lachnospiraceae (OTU 344)	12.5	0.203092	Wilcoxon signed rank test with continuity correction	two.sided	0	0	0.430304
Lachnospiraceae (OTU 45)	22	0.204084	Wilcoxon signed rank test with continuity correction	two.sided	0	0	0.431382
Blautia (OTU 307)	8.5	0.265205	Wilcoxon signed rank test with continuity correction	two.sided	0	0	0.559251
Enterobacteriaceae (OTU 62)	2	0.344704	Wilcoxon signed rank test with continuity correction	two.sided	0	0	0.624557
Clostridium (OTU 74)	3	0.371093	Wilcoxon signed rank test with continuity correction	two.sided	0	0	0.624557
Lachnospiraceae (OTU 121)	3	0.371093	Wilcoxon signed rank test with continuity correction	two.sided	0	0	0.624557
Anaeroplasma (OTU 158)	0	0.371093	Wilcoxon signed rank test with continuity correction	two.sided	0	0	0.624557
Lachnospiraceae (OTU 170)	3	0.371093	Wilcoxon signed rank test with continuity correction	two.sided	0	0	0.624557
Deltaproteobacteria (OTU 174)	3	0.371093	Wilcoxon signed rank test with continuity correction	two.sided	0	0	0.624557
Lachnospiraceae (OTU 207)	3	0.371093	Wilcoxon signed rank test with continuity correction	two.sided	0	0	0.624557
Desulfovibrio (OTU 209)	3	0.371093	Wilcoxon signed rank test with continuity correction	two.sided	0	0	0.624557
Lachnospiraceae (OTU 218)	8	0.36131	Wilcoxon signed rank test with continuity correction	two.sided	0	0	0.624557
Clostridiales (OTU 219)	3	0.371093	Wilcoxon signed rank test with continuity correction	two.sided	0	0	0.624557
Lachnospiraceae (OTU 232)	3	0.371093	Wilcoxon signed rank test with continuity correction	two.sided	0	0	0.624557
Lachnospiraceae (OTU 235)	3	0.371093	Wilcoxon signed rank test with continuity correction	two.sided	0	0	0.624557
Pseudoflavonifractor (OTU 251)	8	0.36131	Wilcoxon signed rank test with continuity correction	two.sided	0	0	0.624557
Lachnospiraceae (OTU 257)	3	0.345779	Wilcoxon signed rank test with continuity correction	two.sided	0	0	0.624557
Lachnospiraceae (OTU 313)	3	0.371093	Wilcoxon signed rank test with continuity correction	two.sided	0	0	0.624557
Bacteria (OTU 319)	3	0.371093	Wilcoxon signed rank test with continuity correction	two.sided	0	0	0.624557
Clostridiales (OTU 324)	0	0.371093	Wilcoxon signed rank test with continuity correction	two.sided	0	0	0.624557
Lachnospiraceae (OTU 337)	3	0.371093	Wilcoxon signed rank test with continuity correction	two.sided	0	0	0.624557
Firmicutes (OTU 346)	3	0.371093	Wilcoxon signed rank test with continuity correction	two.sided	0	0	0.624557
Lachnospiraceae (OTU 353)	3	0.371093	Wilcoxon signed rank test with continuity correction	two.sided	0	0	0.624557
Lachnospiraceae (OTU 355)	3	0.371093	Wilcoxon signed rank test with continuity correction	two.sided	0	0	0.624557
Lachnospiraceae (OTU 366)	3	0.371093	Wilcoxon signed rank test with continuity correction	two.sided	0	0	0.624557
Clostridium (OTU 371)	3	0.345779	Wilcoxon signed rank test with continuity correction	two.sided	0	0	0.624557
Bacteroides (OTU 372)	3	0.371093	Wilcoxon signed rank test with continuity correction	two.sided	0	0	0.624557
Erysipelotrichaceae (OTU 383)	0	0.371093	Wilcoxon signed rank test with continuity correction	two.sided	0	0	0.624557
Bacteria (OTU 390)	3	0.371093	Wilcoxon signed rank test with continuity correction	two.sided	0	0	0.624557
Lachnospiraceae (OTU 392)	3	0.371093	Wilcoxon signed rank test with continuity correction	two.sided	0	0	0.624557
Proteobacteria (OTU 407)	0	0.371093	Wilcoxon signed rank test with continuity correction	two.sided	0	0	0.624557
Firmicutes (OTU 412)	3	0.371093	Wilcoxon signed rank test with continuity correction	two.sided	0	0	0.624557
Erysipelotrichaceae (OTU 415)	3	0.371093	Wilcoxon signed rank test with continuity correction	two.sided	0	0	0.624557
Bacteria (OTU 416)	3	0.371093	Wilcoxon signed rank test with continuity correction	two.sided	0	0	0.624557
Bacteroides (OTU 419)	3	0.371093	Wilcoxon signed rank test with continuity correction	two.sided	0	0	0.624557
Lachnospiraceae (OTU 420)	3	0.345779	Wilcoxon signed rank test with continuity correction	two.sided	0	0	0.624557
Lachnospiraceae (OTU 426)	3	0.345779	Wilcoxon signed rank test with continuity correction	two.sided	0	0	0.624557
Porphyromonadaceae (OTU 442)	3	0.345779	Wilcoxon signed rank test with continuity correction	two.sided	0	0	0.624557
Lachnospiraceae (OTU 449)	3	0.371093	Wilcoxon signed rank test with continuity correction	two.sided	0	0	0.624557
Bacteroides (OTU 450)	3	0.371093	Wilcoxon signed rank test with continuity correction	two.sided	0	0	0.624557
Bacteria (OTU 451)	3	0.345779	Wilcoxon signed rank test with continuity correction	two.sided	0	0	0.624557
Clostridiales (OTU 456)	3	0.371093	Wilcoxon signed rank test with continuity correction	two.sided	0	0	0.624557
Lachnospiraceae (OTU 458)	3	0.371093	Wilcoxon signed rank test with continuity correction	two.sided	0	0	0.624557
Lachnospiraceae (OTU 465)	3	0.371093	Wilcoxon signed rank test with continuity correction	two.sided	0	0	0.624557
Firmicutes (OTU 472)	3	0.371093	Wilcoxon signed rank test with continuity correction	two.sided	0	0	0.624557
Ruminococcaceae (OTU 477)	3	0.371093	Wilcoxon signed rank test with continuity correction	two.sided	0	0	0.624557
Ruminococcaceae (OTU 479)	3	0.345779	Wilcoxon signed rank test with continuity correction	two.sided	0	0	0.624557
Lachnospiraceae (OTU 486)	3	0.371093	Wilcoxon signed rank test with continuity correction	two.sided	0	0	0.624557
Bacteria (OTU 501)	3	0.371093	Wilcoxon signed rank test with continuity correction	two.sided	0	0	0.624557
Clostridiales (OTU 510)	3	0.345779	Wilcoxon signed rank test with continuity correction	two.sided	0	0	0.624557
Bacteroides (OTU 516)	3	0.371093	Wilcoxon signed rank test with continuity correction	two.sided	0	0	0.624557
Firmicutes (OTU 519)	3	0.371093	Wilcoxon signed rank test with continuity correction	two.sided	0	0	0.624557
Lachnospiraceae (OTU 521)	3	0.371093	Wilcoxon signed rank test with continuity correction	two.sided	0	0	0.624557
Clostridiales (OTU 523)	3	0.371093	Wilcoxon signed rank test with continuity correction	two.sided	0	0	0.624557
Erysipelotrichaceae (OTU 526)	3	0.345779	Wilcoxon signed rank test with continuity correction	two.sided	0	0	0.624557
Bacteria (OTU 536)	3	0.371093	Wilcoxon signed rank test with continuity correction	two.sided	0	0	0.624557
Lachnospiraceae (OTU 539)	3	0.371093	Wilcoxon signed rank test with continuity correction	two.sided	0	0	0.624557
Lachnospiraceae (OTU 550)	3	0.345779	Wilcoxon signed rank test with continuity correction	two.sided	0	0	0.624557
Akkermansia (OTU 552)	3	0.345779	Wilcoxon signed rank test with continuity correction	two.sided	0	0	0.624557
Bacteria (OTU 557)	3	0.345779	Wilcoxon signed rank test with continuity correction	two.sided	0	0	0.624557
Lachnospiraceae (OTU 563)	3	0.345779	Wilcoxon signed rank test with continuity correction	two.sided	0	0	0.624557
Ruminococcaceae (OTU 565)	3	0.345779	Wilcoxon signed rank test with continuity correction	two.sided	0	0	0.624557
Firmicutes (OTU 569)	3	0.371093	Wilcoxon signed rank test with continuity correction	two.sided	0	0	0.624557
Anaerovorax (OTU 577)	3	0.345779	Wilcoxon signed rank test with continuity correction	two.sided	0	0	0.624557
Lachnospiraceae (OTU 583)	3	0.371093	Wilcoxon signed rank test with continuity correction	two.sided	0	0	0.624557
Clostridiales (OTU 592)	3	0.345779	Wilcoxon signed rank test with continuity correction	two.sided	0	0	0.624557
Lachnospiraceae (OTU 593)	3	0.345779	Wilcoxon signed rank test with continuity correction	two.sided	0	0	0.624557
Lachnospiraceae (OTU 598)	3	0.371093	Wilcoxon signed rank test with continuity correction	two.sided	0	0	0.624557
Bacteria (OTU 604)	3	0.371093	Wilcoxon signed rank test with continuity correction	two.sided	0	0	0.624557
Escherichia/Shigella (OTU 610)	0	0.345779	Wilcoxon signed rank test with continuity correction	two.sided	0	0	0.624557
Ruminococcaceae (OTU 619)	3	0.345779	Wilcoxon signed rank test with continuity correction	two.sided	0	0	0.624557
Phenylobacterium (OTU 627)	0	0.345779	Wilcoxon signed rank test with continuity correction	two.sided	0	0	0.624557
Bacteria (OTU 628)	3	0.371093	Wilcoxon signed rank test with continuity correction	two.sided	0	0	0.624557
Lachnospiraceae (OTU 629)	3	0.345779	Wilcoxon signed rank test with continuity correction	two.sided	0	0	0.624557
Lachnospiraceae (OTU 633)	3	0.371093	Wilcoxon signed rank test with continuity correction	two.sided	0	0	0.624557
Lachnospiraceae (OTU 644)	3	0.371093	Wilcoxon signed rank test with continuity correction	two.sided	0	0	0.624557
Veillonellaceae (OTU 657)	0	0.345779	Wilcoxon signed rank test with continuity correction	two.sided	0	0	0.624557
Clostridiales (OTU 658)	3	0.371093	Wilcoxon signed rank test with continuity correction	two.sided	0	0	0.624557
Lachnospiraceae (OTU 659)	3	0.345779	Wilcoxon signed rank test with continuity correction	two.sided	0	0	0.624557
Lachnospiraceae (OTU 667)	3	0.371093	Wilcoxon signed rank test with continuity correction	two.sided	0	0	0.624557
Bacteroidetes (OTU 671)	3	0.371093	Wilcoxon signed rank test with continuity correction	two.sided	0	0	0.624557
Coriobacteriaceae (OTU 680)	3	0.345779	Wilcoxon signed rank test with continuity correction	two.sided	0	0	0.624557
Coriobacteriaceae (OTU 688)	3	0.345779	Wilcoxon signed rank test with continuity correction	two.sided	0	0	0.624557
Lachnospiraceae (OTU 692)	3	0.345779	Wilcoxon signed rank test with continuity correction	two.sided	0	0	0.624557
Clostridiales (OTU 704)	3	0.371093	Wilcoxon signed rank test with continuity correction	two.sided	0	0	0.624557
Firmicutes (OTU 722)	3	0.371093	Wilcoxon signed rank test with continuity correction	two.sided	0	0	0.624557
Geobacillus (OTU 730)	0	0.345779	Wilcoxon signed rank test with continuity correction	two.sided	0	0	0.624557
Clostridiales (OTU 742)	3	0.371093	Wilcoxon signed rank test with continuity correction	two.sided	0	0	0.624557
Coriobacteriaceae (OTU 753)	3	0.371093	Wilcoxon signed rank test with continuity correction	two.sided	0	0	0.624557
Roseburia (OTU 772)	3	0.371093	Wilcoxon signed rank test with continuity correction	two.sided	0	0	0.624557
Clostridiales (OTU 784)	3	0.371093	Wilcoxon signed rank test with continuity correction	two.sided	0	0	0.624557
Firmicutes (OTU 786)	3	0.371093	Wilcoxon signed rank test with continuity correction	two.sided	0	0	0.624557
Escherichia/Shigella (OTU 803)	0	0.371093	Wilcoxon signed rank test with continuity correction	two.sided	0	0	0.624557
Clostridiales (OTU 808)	3	0.345779	Wilcoxon signed rank test with continuity correction	two.sided	0	0	0.624557
Chitinophagaceae (OTU 809)	0	0.345779	Wilcoxon signed rank test with continuity correction	two.sided	0	0	0.624557
Bacteria (OTU 811)	3	0.345779	Wilcoxon signed rank test with continuity correction	two.sided	0	0	0.624557
Clostridiales (OTU 841)	3	0.345779	Wilcoxon signed rank test with continuity correction	two.sided	0	0	0.624557
Ruminococcaceae (OTU 860)	3	0.345779	Wilcoxon signed rank test with continuity correction	two.sided	0	0	0.624557
Porphyromonadaceae (OTU 871)	3	0.345779	Wilcoxon signed rank test with continuity correction	two.sided	0	0	0.624557
Bacteria (OTU 883)	3	0.371093	Wilcoxon signed rank test with continuity correction	two.sided	0	0	0.624557
Lachnospiraceae (OTU 901)	3	0.371093	Wilcoxon signed rank test with continuity correction	two.sided	0	0	0.624557
Porphyromonadaceae (OTU 907)	3	0.371093	Wilcoxon signed rank test with continuity correction	two.sided	0	0	0.624557
Lachnospiraceae (OTU 941)	3	0.371093	Wilcoxon signed rank test with continuity correction	two.sided	0	0	0.624557
Bacteria (OTU 1004)	3	0.371093	Wilcoxon signed rank test with continuity correction	two.sided	0	0	0.624557
Firmicutes (OTU 1053)	3	0.345779	Wilcoxon signed rank test with continuity correction	two.sided	0	0	0.624557
Porphyromonadaceae (OTU 1313)	3	0.345779	Wilcoxon signed rank test with continuity correction	two.sided	0	0	0.624557
Porphyromonadaceae (OTU 1337)	3	0.345779	Wilcoxon signed rank test with continuity correction	two.sided	0	0	0.624557
Coriobacteriaceae (OTU 1501)	3	0.345779	Wilcoxon signed rank test with continuity correction	two.sided	0	0	0.624557
Coriobacteriaceae (OTU 1506)	3	0.345779	Wilcoxon signed rank test with continuity correction	two.sided	0	0	0.624557
Porphyromonadaceae (OTU 1884)	3	0.345779	Wilcoxon signed rank test with continuity correction	two.sided	0	0	0.624557
Bacteroides (OTU 64)	15	0.400381	Wilcoxon signed rank test with continuity correction	two.sided	0	0	0.672579
Clostridium (OTU 443)	1	0.414216	Wilcoxon signed rank test with continuity correction	two.sided	0	0	0.69321
Lachnospiraceae (OTU 531)	5	0.414216	Wilcoxon signed rank test with continuity correction	two.sided	0	0	0.69321
Rhodospirillaceae (OTU 150)	5	0.422678	Wilcoxon signed rank test with continuity correction	two.sided	0	0	0.706047
Ruminococcaceae (OTU 499)	2.5	0.423711	Wilcoxon signed rank test with continuity correction	two.sided	0	0	0.706449
Erysipelotrichaceae (OTU 342)	7.5	0.461451	Wilcoxon signed rank test with continuity correction	two.sided	0	0	0.767937
Clostridium (OTU 43)	82	0.483596	Wilcoxon signed rank test with continuity correction	two.sided	0	0	0.802499
Pseudomonadaceae (OTU 579)	7	0.484018	Wilcoxon signed rank test with continuity correction	two.sided	0	0	0.802499
Parasutterella (OTU 26)	25	0.504669	Wilcoxon signed rank test with continuity correction	two.sided	0	0	0.835186
Lachnospiraceae (OTU 149)	7	0.583882	Wilcoxon signed rank test with continuity correction	two.sided	0	0	0.954202
Clostridiales (OTU 171)	10	0.586214	Wilcoxon signed rank test with continuity correction	two.sided	0	0	0.954202
Bacteroides (OTU 224)	3	0.583882	Wilcoxon signed rank test with continuity correction	two.sided	0	0	0.954202
Clostridium (OTU 226)	1.5	0.586214	Wilcoxon signed rank test with continuity correction	two.sided	0	0	0.954202
Lachnospiraceae (OTU 240)	10	0.582702	Wilcoxon signed rank test with continuity correction	two.sided	0	0	0.954202
Clostridium (OTU 296)	3	0.580712	Wilcoxon signed rank test with continuity correction	two.sided	0	0	0.954202
Ruminococcaceae (OTU 436)	4.5	0.586214	Wilcoxon signed rank test with continuity correction	two.sided	0	0	0.954202
Lachnospiraceae (OTU 537)	7	0.580712	Wilcoxon signed rank test with continuity correction	two.sided	0	0	0.954202
Alishewanella (OTU 776)	1.5	0.586214	Wilcoxon signed rank test with continuity correction	two.sided	0	0	0.954202
Bacteroides (OTU 11)	26.5	0.959327	Wilcoxon signed rank test with continuity correction	two.sided	0	0	1
Lactobacillus (OTU 18)	250.5	0.71888	Wilcoxon signed rank test with continuity correction	two.sided	0.012323	0.0080927	1
Burkholderiales (OTU 34)	9	0.787406	Wilcoxon signed rank test with continuity correction	two.sided	0	0	1
Blautia (OTU 69)	1	1	Wilcoxon signed rank test with continuity correction	two.sided	0	0	1
Lachnospiraceae (OTU 83)	1	1	Wilcoxon signed rank test with continuity correction	two.sided	0	0	1
Bacteroides (OTU 124)	1	1	Wilcoxon signed rank test with continuity correction	two.sided	0	0	1
Lachnospiraceae (OTU 135)	1	1	Wilcoxon signed rank test with continuity correction	two.sided	0	0	1
Ruminococcaceae (OTU 152)	7	1	Wilcoxon signed rank test with continuity correction	two.sided	0	0	1
Lachnospiraceae (OTU 159)	1	1	Wilcoxon signed rank test with continuity correction	two.sided	0	0	1
Anaerostipes (OTU 166)	1	1	Wilcoxon signed rank test with continuity correction	two.sided	0	0	1
Lachnospiraceae (OTU 168)	6	0.855132	Wilcoxon signed rank test with continuity correction	two.sided	0	0	1
Clostridium (OTU 172)	0	1	Wilcoxon signed rank test with continuity correction	two.sided	0	0	1
Anaeroplasma (OTU 185)	1	1	Wilcoxon signed rank test with continuity correction	two.sided	0	0	1
Clostridiales (OTU 199)	1	1	Wilcoxon signed rank test with continuity correction	two.sided	0	0	1
Lachnospiraceae (OTU 245)	0	1	Wilcoxon signed rank test with continuity correction	two.sided	0	0	1
Lachnospiraceae (OTU 264)	0	1	Wilcoxon signed rank test with continuity correction	two.sided	0	0	1
Bacteria (OTU 286)	2	1	Wilcoxon signed rank test with continuity correction	two.sided	0	0	1
Clostridiales (OTU 302)	1	1	Wilcoxon signed rank test with continuity correction	two.sided	0	0	1
Lachnospiraceae (OTU 309)	1	1	Wilcoxon signed rank test with continuity correction	two.sided	0	0	1
Bacteria (OTU 330)	0	1	Wilcoxon signed rank test with continuity correction	two.sided	0	0	1
Lachnospiraceae (OTU 340)	1	1	Wilcoxon signed rank test with continuity correction	two.sided	0	0	1
Firmicutes (OTU 345)	3	1	Wilcoxon signed rank test with continuity correction	two.sided	0	0	1
Bacteria (OTU 351)	1	1	Wilcoxon signed rank test with continuity correction	two.sided	0	0	1
Clostridiales (OTU 376)	1	1	Wilcoxon signed rank test with continuity correction	two.sided	0	0	1
Firmicutes (OTU 378)	1	1	Wilcoxon signed rank test with continuity correction	two.sided	0	0	1
Coriobacteriaceae (OTU 379)	10	1	Wilcoxon signed rank test with continuity correction	two.sided	0	0	1
Ruminococcaceae (OTU 381)	2	1	Wilcoxon signed rank test with continuity correction	two.sided	0	0	1
Parabacteroides (OTU 386)	1	1	Wilcoxon signed rank test with continuity correction	two.sided	0	0	1
Erysipelotrichaceae (OTU 389)	1	1	Wilcoxon signed rank test with continuity correction	two.sided	0	0	1
Erysipelotrichaceae (OTU 395)	1	1	Wilcoxon signed rank test with continuity correction	two.sided	0	0	1
Lachnospiraceae (OTU 399)	1	1	Wilcoxon signed rank test with continuity correction	two.sided	0	0	1
Acetatifactor (OTU 401)	0	1	Wilcoxon signed rank test with continuity correction	two.sided	0	0	1
Clostridium (OTU 403)	1	1	Wilcoxon signed rank test with continuity correction	two.sided	0	0	1
Lachnospiraceae (OTU 411)	0	1	Wilcoxon signed rank test with continuity correction	two.sided	0	0	1
Lachnospiraceae (OTU 417)	0	1	Wilcoxon signed rank test with continuity correction	two.sided	0	0	1
Clostridiales (OTU 431)	1	1	Wilcoxon signed rank test with continuity correction	two.sided	0	0	1
Firmicutes (OTU 440)	1	1	Wilcoxon signed rank test with continuity correction	two.sided	0	0	1
Lachnospiraceae (OTU 445)	1	1	Wilcoxon signed rank test with continuity correction	two.sided	0	0	1
Ruminococcaceae (OTU 448)	1	1	Wilcoxon signed rank test with continuity correction	two.sided	0	0	1
Lachnospiraceae (OTU 453)	1	1	Wilcoxon signed rank test with continuity correction	two.sided	0	0	1
Bacteria (OTU 464)	1	1	Wilcoxon signed rank test with continuity correction	two.sided	0	0	1
Bacteroides (OTU 466)	1	1	Wilcoxon signed rank test with continuity correction	two.sided	0	0	1
Lachnospiraceae (OTU 471)	1	1	Wilcoxon signed rank test with continuity correction	two.sided	0	0	1
Lachnospiraceae (OTU 481)	1	1	Wilcoxon signed rank test with continuity correction	two.sided	0	0	1
Ruminococcaceae (OTU 483)	1	1	Wilcoxon signed rank test with continuity correction	two.sided	0	0	1
Oxalobacteraceae (OTU 489)	1	1	Wilcoxon signed rank test with continuity correction	two.sided	0	0	1
Firmicutes (OTU 490)	1	1	Wilcoxon signed rank test with continuity correction	two.sided	0	0	1
Porphyromonadaceae (OTU 494)	1	1	Wilcoxon signed rank test with continuity correction	two.sided	0	0	1
Clostridiales (OTU 500)	1	1	Wilcoxon signed rank test with continuity correction	two.sided	0	0	1
Bacteroides (OTU 502)	1	1	Wilcoxon signed rank test with continuity correction	two.sided	0	0	1
Lachnospiraceae (OTU 505)	0	1	Wilcoxon signed rank test with continuity correction	two.sided	0	0	1
Erysipelotrichaceae (OTU 507)	1	1	Wilcoxon signed rank test with continuity correction	two.sided	0	0	1
Butyricicoccus (OTU 508)	1	1	Wilcoxon signed rank test with continuity correction	two.sided	0	0	1
Lachnospiraceae (OTU 511)	1	1	Wilcoxon signed rank test with continuity correction	two.sided	0	0	1
Acetatifactor (OTU 525)	1	1	Wilcoxon signed rank test with continuity correction	two.sided	0	0	1
Firmicutes (OTU 533)	1	1	Wilcoxon signed rank test with continuity correction	two.sided	0	0	1
Ruminococcaceae (OTU 535)	1	1	Wilcoxon signed rank test with continuity correction	two.sided	0	0	1
Clostridiales (OTU 540)	1	1	Wilcoxon signed rank test with continuity correction	two.sided	0	0	1
Bacteria (OTU 542)	1	1	Wilcoxon signed rank test with continuity correction	two.sided	0	0	1
Lachnospiraceae (OTU 544)	1	1	Wilcoxon signed rank test with continuity correction	two.sided	0	0	1
Lachnospiraceae (OTU 548)	1	1	Wilcoxon signed rank test with continuity correction	two.sided	0	0	1
Staphylococcus (OTU 549)	2	0.77283	Wilcoxon signed rank test with continuity correction	two.sided	0	0	1
Lachnospiraceae (OTU 551)	1	1	Wilcoxon signed rank test with continuity correction	two.sided	0	0	1
Clostridiales (OTU 554)	1	1	Wilcoxon signed rank test with continuity correction	two.sided	0	0	1
Clostridiales (OTU 555)	1	1	Wilcoxon signed rank test with continuity correction	two.sided	0	0	1
Bacteroides (OTU 558)	1	1	Wilcoxon signed rank test with continuity correction	two.sided	0	0	1
Bacteroides (OTU 560)	0	1	Wilcoxon signed rank test with continuity correction	two.sided	0	0	1
Ruminococcaceae (OTU 562)	1	1	Wilcoxon signed rank test with continuity correction	two.sided	0	0	1
Porphyromonadaceae (OTU 564)	1	1	Wilcoxon signed rank test with continuity correction	two.sided	0	0	1
Bacteroides (OTU 566)	1	1	Wilcoxon signed rank test with continuity correction	two.sided	0	0	1
Ruminococcaceae (OTU 568)	1	1	Wilcoxon signed rank test with continuity correction	two.sided	0	0	1
Lachnospiraceae (OTU 570)	1	1	Wilcoxon signed rank test with continuity correction	two.sided	0	0	1
Porphyromonadaceae (OTU 573)	1	1	Wilcoxon signed rank test with continuity correction	two.sided	0	0	1
Ruminococcaceae (OTU 575)	1	1	Wilcoxon signed rank test with continuity correction	two.sided	0	0	1
Firmicutes (OTU 584)	0	1	Wilcoxon signed rank test with continuity correction	two.sided	0	0	1
Porphyromonadaceae (OTU 586)	1	1	Wilcoxon signed rank test with continuity correction	two.sided	0	0	1
Lachnospiraceae (OTU 590)	1	1	Wilcoxon signed rank test with continuity correction	two.sided	0	0	1
Lachnospiraceae (OTU 594)	1	1	Wilcoxon signed rank test with continuity correction	two.sided	0	0	1
Lachnospiraceae (OTU 595)	1	1	Wilcoxon signed rank test with continuity correction	two.sided	0	0	1
Bacteria (OTU 599)	1	1	Wilcoxon signed rank test with continuity correction	two.sided	0	0	1
Lachnospiraceae (OTU 601)	0	1	Wilcoxon signed rank test with continuity correction	two.sided	0	0	1
Butyricimonas (OTU 602)	1	1	Wilcoxon signed rank test with continuity correction	two.sided	0	0	1
Lactobacillales (OTU 603)	1	1	Wilcoxon signed rank test with continuity correction	two.sided	0	0	1
Lachnospiraceae (OTU 606)	1	1	Wilcoxon signed rank test with continuity correction	two.sided	0	0	1
Bacteria (OTU 611)	1	1	Wilcoxon signed rank test with continuity correction	two.sided	0	0	1
Lachnospiraceae (OTU 612)	1	1	Wilcoxon signed rank test with continuity correction	two.sided	0	0	1
Porphyromonadaceae (OTU 613)	1	1	Wilcoxon signed rank test with continuity correction	two.sided	0	0	1
Lachnospiraceae (OTU 620)	1	1	Wilcoxon signed rank test with continuity correction	two.sided	0	0	1
Ruminococcaceae (OTU 622)	1	1	Wilcoxon signed rank test with continuity correction	two.sided	0	0	1
Akkermansia (OTU 623)	1	1	Wilcoxon signed rank test with continuity correction	two.sided	0	0	1
Bacteroides (OTU 624)	1	1	Wilcoxon signed rank test with continuity correction	two.sided	0	0	1
Lachnospiraceae (OTU 626)	1	1	Wilcoxon signed rank test with continuity correction	two.sided	0	0	1
Lachnospiraceae (OTU 630)	1	1	Wilcoxon signed rank test with continuity correction	two.sided	0	0	1
Lachnospiraceae (OTU 631)	1	1	Wilcoxon signed rank test with continuity correction	two.sided	0	0	1
Bacteria (OTU 632)	1	1	Wilcoxon signed rank test with continuity correction	two.sided	0	0	1
Porphyromonadaceae (OTU 634)	1	1	Wilcoxon signed rank test with continuity correction	two.sided	0	0	1
Lachnospiraceae (OTU 635)	1	1	Wilcoxon signed rank test with continuity correction	two.sided	0	0	1
Anaeroplasma (OTU 641)	0	1	Wilcoxon signed rank test with continuity correction	two.sided	0	0	1
Lachnospiraceae (OTU 642)	1	1	Wilcoxon signed rank test with continuity correction	two.sided	0	0	1
Lachnospiraceae (OTU 645)	1	1	Wilcoxon signed rank test with continuity correction	two.sided	0	0	1
Lachnospiraceae (OTU 649)	1	1	Wilcoxon signed rank test with continuity correction	two.sided	0	0	1
Clostridiales (OTU 653)	1	1	Wilcoxon signed rank test with continuity correction	two.sided	0	0	1
Acetatifactor (OTU 656)	1	1	Wilcoxon signed rank test with continuity correction	two.sided	0	0	1
Acetitomaculum (OTU 661)	1	1	Wilcoxon signed rank test with continuity correction	two.sided	0	0	1
Acetatifactor (OTU 666)	1	1	Wilcoxon signed rank test with continuity correction	two.sided	0	0	1
Porphyromonadaceae (OTU 669)	1	1	Wilcoxon signed rank test with continuity correction	two.sided	0	0	1
Bacteria (OTU 670)	1	1	Wilcoxon signed rank test with continuity correction	two.sided	0	0	1
Lachnospiraceae (OTU 676)	1	1	Wilcoxon signed rank test with continuity correction	two.sided	0	0	1
Lachnospiraceae (OTU 678)	1	1	Wilcoxon signed rank test with continuity correction	two.sided	0	0	1
Ruminococcaceae (OTU 679)	1	1	Wilcoxon signed rank test with continuity correction	two.sided	0	0	1
Bacteroides (OTU 684)	1	1	Wilcoxon signed rank test with continuity correction	two.sided	0	0	1
Lachnospiraceae (OTU 687)	1	1	Wilcoxon signed rank test with continuity correction	two.sided	0	0	1
Ruminococcaceae (OTU 691)	0	1	Wilcoxon signed rank test with continuity correction	two.sided	0	0	1
Lachnospiraceae (OTU 693)	2	0.77283	Wilcoxon signed rank test with continuity correction	two.sided	0	0	1
Ruminococcaceae (OTU 695)	1	1	Wilcoxon signed rank test with continuity correction	two.sided	0	0	1
Clostridiales (OTU 697)	1	1	Wilcoxon signed rank test with continuity correction	two.sided	0	0	1
Lachnospiraceae (OTU 699)	1	1	Wilcoxon signed rank test with continuity correction	two.sided	0	0	1
Lachnospiraceae (OTU 702)	1	1	Wilcoxon signed rank test with continuity correction	two.sided	0	0	1
Lachnospiraceae (OTU 705)	1	1	Wilcoxon signed rank test with continuity correction	two.sided	0	0	1
Porphyromonadaceae (OTU 708)	1	1	Wilcoxon signed rank test with continuity correction	two.sided	0	0	1
Ruminococcaceae (OTU 717)	1	1	Wilcoxon signed rank test with continuity correction	two.sided	0	0	1
Bacteria (OTU 718)	0	1	Wilcoxon signed rank test with continuity correction	two.sided	0	0	1
Lachnospiraceae (OTU 720)	1	1	Wilcoxon signed rank test with continuity correction	two.sided	0	0	1
Firmicutes (OTU 725)	1	1	Wilcoxon signed rank test with continuity correction	two.sided	0	0	1
Bacteria (OTU 726)	0	1	Wilcoxon signed rank test with continuity correction	two.sided	0	0	1
Ruminococcus (OTU 731)	1	1	Wilcoxon signed rank test with continuity correction	two.sided	0	0	1
Lachnospiraceae (OTU 732)	1	1	Wilcoxon signed rank test with continuity correction	two.sided	0	0	1
Clostridium (OTU 733)	0	1	Wilcoxon signed rank test with continuity correction	two.sided	0	0	1
Clostridiales (OTU 734)	1	1	Wilcoxon signed rank test with continuity correction	two.sided	0	0	1
Dorea (OTU 737)	1	1	Wilcoxon signed rank test with continuity correction	two.sided	0	0	1
Terrisporobacter (OTU 741)	1	1	Wilcoxon signed rank test with continuity correction	two.sided	0	0	1
Lachnospiraceae (OTU 748)	1	1	Wilcoxon signed rank test with continuity correction	two.sided	0	0	1
Erysipelotrichaceae (OTU 754)	1	1	Wilcoxon signed rank test with continuity correction	two.sided	0	0	1
Lactobacillales (OTU 755)	0	1	Wilcoxon signed rank test with continuity correction	two.sided	0	0	1
Erysipelotrichaceae (OTU 756)	1	1	Wilcoxon signed rank test with continuity correction	two.sided	0	0	1
Clostridiales (OTU 757)	1	1	Wilcoxon signed rank test with continuity correction	two.sided	0	0	1
Bacteria (OTU 765)	1	1	Wilcoxon signed rank test with continuity correction	two.sided	0	0	1
Akkermansia (OTU 767)	1	1	Wilcoxon signed rank test with continuity correction	two.sided	0	0	1
Enterococcaceae (OTU 768)	0	1	Wilcoxon signed rank test with continuity correction	two.sided	0	0	1
Lachnospiraceae (OTU 769)	1	1	Wilcoxon signed rank test with continuity correction	two.sided	0	0	1
Clostridium (OTU 775)	1	1	Wilcoxon signed rank test with continuity correction	two.sided	0	0	1
Ruminococcaceae (OTU 777)	1	1	Wilcoxon signed rank test with continuity correction	two.sided	0	0	1
Ruminococcaceae (OTU 778)	1	1	Wilcoxon signed rank test with continuity correction	two.sided	0	0	1
Porphyromonadaceae (OTU 789)	1	1	Wilcoxon signed rank test with continuity correction	two.sided	0	0	1
Porphyromonadaceae (OTU 790)	1	1	Wilcoxon signed rank test with continuity correction	two.sided	0	0	1
Lachnospiraceae (OTU 793)	1	1	Wilcoxon signed rank test with continuity correction	two.sided	0	0	1
Ruminococcaceae (OTU 810)	0	1	Wilcoxon signed rank test with continuity correction	two.sided	0	0	1
Clostridiales (OTU 815)	1	1	Wilcoxon signed rank test with continuity correction	two.sided	0	0	1
Enhydrobacter (OTU 818)	0	1	Wilcoxon signed rank test with continuity correction	two.sided	0	0	1
Lachnospiraceae (OTU 821)	1	1	Wilcoxon signed rank test with continuity correction	two.sided	0	0	1
Clostridiales (OTU 825)	1	1	Wilcoxon signed rank test with continuity correction	two.sided	0	0	1
Lachnospiraceae (OTU 830)	1	1	Wilcoxon signed rank test with continuity correction	two.sided	0	0	1
Lachnospiraceae (OTU 832)	1	1	Wilcoxon signed rank test with continuity correction	two.sided	0	0	1
Lactobacillus (OTU 834)	0	1	Wilcoxon signed rank test with continuity correction	two.sided	0	0	1
Lachnospiraceae (OTU 840)	1	1	Wilcoxon signed rank test with continuity correction	two.sided	0	0	1
Clostridiales (OTU 842)	1	1	Wilcoxon signed rank test with continuity correction	two.sided	0	0	1
Coriobacteriaceae (OTU 843)	1	1	Wilcoxon signed rank test with continuity correction	two.sided	0	0	1
Corynebacterium (OTU 845)	0	1	Wilcoxon signed rank test with continuity correction	two.sided	0	0	1
Bacteroides (OTU 847)	1	1	Wilcoxon signed rank test with continuity correction	two.sided	0	0	1
Proteobacteria (OTU 851)	1	1	Wilcoxon signed rank test with continuity correction	two.sided	0	0	1
Paracoccus (OTU 853)	0	1	Wilcoxon signed rank test with continuity correction	two.sided	0	0	1
Lachnospiraceae (OTU 854)	1	1	Wilcoxon signed rank test with continuity correction	two.sided	0	0	1
Lachnospiraceae (OTU 855)	1	1	Wilcoxon signed rank test with continuity correction	two.sided	0	0	1
Alishewanella (OTU 862)	0	1	Wilcoxon signed rank test with continuity correction	two.sided	0	0	1
Lachnospiraceae (OTU 863)	1	1	Wilcoxon signed rank test with continuity correction	two.sided	0	0	1
Lachnospiraceae (OTU 865)	1	1	Wilcoxon signed rank test with continuity correction	two.sided	0	0	1
Lachnospiraceae (OTU 874)	1	1	Wilcoxon signed rank test with continuity correction	two.sided	0	0	1
Lachnospiraceae (OTU 885)	1	1	Wilcoxon signed rank test with continuity correction	two.sided	0	0	1
Lachnospiraceae (OTU 889)	1	1	Wilcoxon signed rank test with continuity correction	two.sided	0	0	1
Clostridium (OTU 890)	1	1	Wilcoxon signed rank test with continuity correction	two.sided	0	0	1
Acetitomaculum (OTU 893)	1	1	Wilcoxon signed rank test with continuity correction	two.sided	0	0	1
Porphyromonadaceae (OTU 897)	1	1	Wilcoxon signed rank test with continuity correction	two.sided	0	0	1
Clostridiales (OTU 898)	1	1	Wilcoxon signed rank test with continuity correction	two.sided	0	0	1
Fusobacterium (OTU 906)	4	0.77283	Wilcoxon signed rank test with continuity correction	two.sided	0	0	1
Lachnospiraceae (OTU 911)	1	1	Wilcoxon signed rank test with continuity correction	two.sided	0	0	1
Ruminococcaceae (OTU 925)	1	1	Wilcoxon signed rank test with continuity correction	two.sided	0	0	1
Lactobacillus (OTU 929)	1	1	Wilcoxon signed rank test with continuity correction	two.sided	0	0	1
Ruminococcaceae (OTU 935)	1	1	Wilcoxon signed rank test with continuity correction	two.sided	0	0	1
Clostridiales (OTU 940)	1	1	Wilcoxon signed rank test with continuity correction	two.sided	0	0	1
Lachnospiraceae (OTU 951)	1	1	Wilcoxon signed rank test with continuity correction	two.sided	0	0	1
Lachnospiraceae (OTU 952)	1	1	Wilcoxon signed rank test with continuity correction	two.sided	0	0	1
Bacteria (OTU 958)	1	1	Wilcoxon signed rank test with continuity correction	two.sided	0	0	1
Clostridium (OTU 960)	1	1	Wilcoxon signed rank test with continuity correction	two.sided	0	0	1
Lachnospiraceae (OTU 970)	1	1	Wilcoxon signed rank test with continuity correction	two.sided	0	0	1
Bacteroidetes (OTU 982)	1	1	Wilcoxon signed rank test with continuity correction	two.sided	0	0	1
Firmicutes (OTU 989)	1	1	Wilcoxon signed rank test with continuity correction	two.sided	0	0	1
Lachnospiraceae (OTU 991)	1	1	Wilcoxon signed rank test with continuity correction	two.sided	0	0	1
Porphyromonadaceae (OTU 1006)	1	1	Wilcoxon signed rank test with continuity correction	two.sided	0	0	1
Clostridiales (OTU 1011)	1	1	Wilcoxon signed rank test with continuity correction	two.sided	0	0	1
Porphyromonadaceae (OTU 1014)	1	1	Wilcoxon signed rank test with continuity correction	two.sided	0	0	1
Clostridiales (OTU 1022)	1	1	Wilcoxon signed rank test with continuity correction	two.sided	0	0	1
Ruminococcaceae (OTU 1031)	0	1	Wilcoxon signed rank test with continuity correction	two.sided	0	0	1
Lachnospiraceae (OTU 1035)	1	1	Wilcoxon signed rank test with continuity correction	two.sided	0	0	1
Ruminococcaceae (OTU 1038)	1	1	Wilcoxon signed rank test with continuity correction	two.sided	0	0	1
Porphyromonadaceae (OTU 1052)	1	1	Wilcoxon signed rank test with continuity correction	two.sided	0	0	1
Firmicutes (OTU 1054)	1	1	Wilcoxon signed rank test with continuity correction	two.sided	0	0	1
Lactobacillus (OTU 1062)	0	1	Wilcoxon signed rank test with continuity correction	two.sided	0	0	1
Firmicutes (OTU 1064)	0	1	Wilcoxon signed rank test with continuity correction	two.sided	0	0	1
Firmicutes (OTU 1067)	1	1	Wilcoxon signed rank test with continuity correction	two.sided	0	0	1
Firmicutes (OTU 1073)	1	1	Wilcoxon signed rank test with continuity correction	two.sided	0	0	1
Porphyromonadaceae (OTU 1074)	1	1	Wilcoxon signed rank test with continuity correction	two.sided	0	0	1
Butyricimonas (OTU 1078)	1	1	Wilcoxon signed rank test with continuity correction	two.sided	0	0	1
Ruminococcaceae (OTU 1080)	1	1	Wilcoxon signed rank test with continuity correction	two.sided	0	0	1
Lachnospiraceae (OTU 1088)	1	1	Wilcoxon signed rank test with continuity correction	two.sided	0	0	1
Firmicutes (OTU 1091)	1	1	Wilcoxon signed rank test with continuity correction	two.sided	0	0	1
Porphyromonadaceae (OTU 1093)	1	1	Wilcoxon signed rank test with continuity correction	two.sided	0	0	1
Bacteria (OTU 1101)	1	1	Wilcoxon signed rank test with continuity correction	two.sided	0	0	1
Bacteria (OTU 1108)	1	1	Wilcoxon signed rank test with continuity correction	two.sided	0	0	1
Clostridiales (OTU 1120)	1	1	Wilcoxon signed rank test with continuity correction	two.sided	0	0	1
Firmicutes (OTU 1126)	1	1	Wilcoxon signed rank test with continuity correction	two.sided	0	0	1
Porphyromonadaceae (OTU 1141)	1	1	Wilcoxon signed rank test with continuity correction	two.sided	0	0	1
Neorhizobium (OTU 1143)	1	1	Wilcoxon signed rank test with continuity correction	two.sided	0	0	1
Clostridia (OTU 1151)	1	1	Wilcoxon signed rank test with continuity correction	two.sided	0	0	1
Lachnospiraceae (OTU 1159)	1	1	Wilcoxon signed rank test with continuity correction	two.sided	0	0	1
Clostridiales (OTU 1162)	1	1	Wilcoxon signed rank test with continuity correction	two.sided	0	0	1
Porphyromonadaceae (OTU 1173)	1	1	Wilcoxon signed rank test with continuity correction	two.sided	0	0	1
Ruminococcaceae (OTU 1174)	1	1	Wilcoxon signed rank test with continuity correction	two.sided	0	0	1
Clostridium_sensu (OTU 1192)	1	1	Wilcoxon signed rank test with continuity correction	two.sided	0	0	1
Bacteria (OTU 1193)	1	1	Wilcoxon signed rank test with continuity correction	two.sided	0	0	1
Bacteria (OTU 1202)	1	1	Wilcoxon signed rank test with continuity correction	two.sided	0	0	1
Bacteria (OTU 1204)	1	1	Wilcoxon signed rank test with continuity correction	two.sided	0	0	1
Lachnospiraceae (OTU 1236)	1	1	Wilcoxon signed rank test with continuity correction	two.sided	0	0	1
Ruminococcaceae (OTU 1246)	1	1	Wilcoxon signed rank test with continuity correction	two.sided	0	0	1
Ruminococcaceae (OTU 1258)	1	1	Wilcoxon signed rank test with continuity correction	two.sided	0	0	1
Cloacibacterium (OTU 1259)	1	1	Wilcoxon signed rank test with continuity correction	two.sided	0	0	1
Firmicutes (OTU 1267)	1	1	Wilcoxon signed rank test with continuity correction	two.sided	0	0	1
Firmicutes (OTU 1271)	1	1	Wilcoxon signed rank test with continuity correction	two.sided	0	0	1
Lachnospiraceae (OTU 1276)	1	1	Wilcoxon signed rank test with continuity correction	two.sided	0	0	1
Gp (OTU 1303)	1	1	Wilcoxon signed rank test with continuity correction	two.sided	0	0	1
Ruminococcaceae (OTU 1305)	1	1	Wilcoxon signed rank test with continuity correction	two.sided	0	0	1
Lachnospiraceae (OTU 1315)	1	1	Wilcoxon signed rank test with continuity correction	two.sided	0	0	1
Porphyromonadaceae (OTU 1322)	1	1	Wilcoxon signed rank test with continuity correction	two.sided	0	0	1
Porphyromonadaceae (OTU 1354)	1	1	Wilcoxon signed rank test with continuity correction	two.sided	0	0	1
Butyricimonas (OTU 1356)	1	1	Wilcoxon signed rank test with continuity correction	two.sided	0	0	1
Porphyromonadaceae (OTU 1366)	1	1	Wilcoxon signed rank test with continuity correction	two.sided	0	0	1
Planomicrobium (OTU 1389)	0	1	Wilcoxon signed rank test with continuity correction	two.sided	0	0	1
Porphyromonadaceae (OTU 1398)	1	1	Wilcoxon signed rank test with continuity correction	two.sided	0	0	1
Pseudoflavonifractor (OTU 1440)	1	1	Wilcoxon signed rank test with continuity correction	two.sided	0	0	1
Bacteria (OTU 1451)	1	1	Wilcoxon signed rank test with continuity correction	two.sided	0	0	1
Porphyromonadaceae (OTU 1465)	1	1	Wilcoxon signed rank test with continuity correction	two.sided	0	0	1
Lachnospiraceae (OTU 1482)	0	1	Wilcoxon signed rank test with continuity correction	two.sided	0	0	1
Lachnospiraceae (OTU 1491)	1	1	Wilcoxon signed rank test with continuity correction	two.sided	0	0	1
Lachnospiraceae (OTU 1496)	1	1	Wilcoxon signed rank test with continuity correction	two.sided	0	0	1
Lachnospiraceae (OTU 1498)	1	1	Wilcoxon signed rank test with continuity correction	two.sided	0	0	1
Lachnospiraceae (OTU 1510)	1	1	Wilcoxon signed rank test with continuity correction	two.sided	0	0	1
Paraprevotella (OTU 1521)	0	1	Wilcoxon signed rank test with continuity correction	two.sided	0	0	1
Bacteroidetes (OTU 1523)	1	1	Wilcoxon signed rank test with continuity correction	two.sided	0	0	1
Bacteroidetes (OTU 1524)	1	1	Wilcoxon signed rank test with continuity correction	two.sided	0	0	1
Alistipes (OTU 1528)	1	1	Wilcoxon signed rank test with continuity correction	two.sided	0	0	1
Desulfovibrionales (OTU 1540)	1	1	Wilcoxon signed rank test with continuity correction	two.sided	0	0	1
Anaerostipes (OTU 1594)	1	1	Wilcoxon signed rank test with continuity correction	two.sided	0	0	1
Firmicutes (OTU 1631)	0	1	Wilcoxon signed rank test with continuity correction	two.sided	0	0	1
Clostridiales (OTU 1638)	1	1	Wilcoxon signed rank test with continuity correction	two.sided	0	0	1
Firmicutes (OTU 1645)	1.5	1	Wilcoxon signed rank test with continuity correction	two.sided	0	0	1
Lachnospiraceae (OTU 1669)	1	1	Wilcoxon signed rank test with continuity correction	two.sided	0	0	1
Lachnospiraceae (OTU 1688)	1	1	Wilcoxon signed rank test with continuity correction	two.sided	0	0	1
Porphyromonadaceae (OTU 1714)	1	1	Wilcoxon signed rank test with continuity correction	two.sided	0	0	1
Anaerotruncus (OTU 1720)	1	1	Wilcoxon signed rank test with continuity correction	two.sided	0	0	1
Porphyromonadaceae (OTU 1733)	1	1	Wilcoxon signed rank test with continuity correction	two.sided	0	0	1
Alistipes (OTU 1735)	1	1	Wilcoxon signed rank test with continuity correction	two.sided	0	0	1
Porphyromonadaceae (OTU 1739)	1	1	Wilcoxon signed rank test with continuity correction	two.sided	0	0	1
Clostridiales (OTU 1748)	0	1	Wilcoxon signed rank test with continuity correction	two.sided	0	0	1
Alistipes (OTU 1760)	1	1	Wilcoxon signed rank test with continuity correction	two.sided	0	0	1
Porphyromonadaceae (OTU 1763)	1	1	Wilcoxon signed rank test with continuity correction	two.sided	0	0	1
Clostridiales (OTU 1773)	1	1	Wilcoxon signed rank test with continuity correction	two.sided	0	0	1
Lachnospiraceae (OTU 1796)	1	1	Wilcoxon signed rank test with continuity correction	two.sided	0	0	1
Clostridium (OTU 1798)	1	1	Wilcoxon signed rank test with continuity correction	two.sided	0	0	1
Fusobacterium (OTU 1813)	0	1	Wilcoxon signed rank test with continuity correction	two.sided	0	0	1
Anaeroplasma (OTU 1815)	1	1	Wilcoxon signed rank test with continuity correction	two.sided	0	0	1
Bacteroidetes (OTU 1839)	1	1	Wilcoxon signed rank test with continuity correction	two.sided	0	0	1
Bacteroidetes (OTU 1841)	1	1	Wilcoxon signed rank test with continuity correction	two.sided	0	0	1
Porphyromonadaceae (OTU 1854)	1	1	Wilcoxon signed rank test with continuity correction	two.sided	0	0	1
Porphyromonadaceae (OTU 1858)	1	1	Wilcoxon signed rank test with continuity correction	two.sided	0	0	1
Bacteroidales (OTU 1861)	1	1	Wilcoxon signed rank test with continuity correction	two.sided	0	0	1
Porphyromonadaceae (OTU 1865)	1	1	Wilcoxon signed rank test with continuity correction	two.sided	0	0	1
Porphyromonadaceae (OTU 1870)	1	1	Wilcoxon signed rank test with continuity correction	two.sided	0	0	1
Porphyromonadaceae (OTU 1871)	1	1	Wilcoxon signed rank test with continuity correction	two.sided	0	0	1
Porphyromonadaceae (OTU 1876)	1	1	Wilcoxon signed rank test with continuity correction	two.sided	0	0	1
Porphyromonadaceae (OTU 1882)	1	1	Wilcoxon signed rank test with continuity correction	two.sided	0	0	1
Porphyromonadaceae (OTU 1883)	1	1	Wilcoxon signed rank test with continuity correction	two.sided	0	0	1
Porphyromonadaceae (OTU 1888)	1	1	Wilcoxon signed rank test with continuity correction	two.sided	0	0	1
Porphyromonadaceae (OTU 1910)	1	1	Wilcoxon signed rank test with continuity correction	two.sided	0	0	1
Bacteroidales (OTU 1919)	1	1	Wilcoxon signed rank test with continuity correction	two.sided	0	0	1
Porphyromonadaceae (OTU 1938)	1	1	Wilcoxon signed rank test with continuity correction	two.sided	0	0	1
Porphyromonadaceae (OTU 1941)	1	1	Wilcoxon signed rank test with continuity correction	two.sided	0	0	1
Bacteria (OTU 1955)	1	1	Wilcoxon signed rank test with continuity correction	two.sided	0	0	1
Bacteria (OTU 1970)	1	1	Wilcoxon signed rank test with continuity correction	two.sided	0	0	1
Bacilli (OTU 2017)	0	1	Wilcoxon signed rank test with continuity correction	two.sided	0	0	1
Akkermansia (OTU 2059)	0	1	Wilcoxon signed rank test with continuity correction	two.sided	0	0	1
Akkermansia (OTU 2061)	1	1	Wilcoxon signed rank test with continuity correction	two.sided	0	0	1
Firmicutes (OTU 2127)	1	1	Wilcoxon signed rank test with continuity correction	two.sided	0	0	1
Bacteroidales (OTU 2153)	1	1	Wilcoxon signed rank test with continuity correction	two.sided	0	0	1
Porphyromonadaceae (OTU 2155)	1	1	Wilcoxon signed rank test with continuity correction	two.sided	0	0	1
Bacteroidales (OTU 2156)	1	1	Wilcoxon signed rank test with continuity correction	two.sided	0	0	1
Porphyromonadaceae (OTU 2163)	1	1	Wilcoxon signed rank test with continuity correction	two.sided	0	0	1
Porphyromonadaceae (OTU 2165)	1	1	Wilcoxon signed rank test with continuity correction	two.sided	0	0	1
Porphyromonadaceae (OTU 2166)	1	1	Wilcoxon signed rank test with continuity correction	two.sided	0	0	1
Porphyromonadaceae (OTU 2181)	1	1	Wilcoxon signed rank test with continuity correction	two.sided	0	0	1
Porphyromonadaceae (OTU 2182)	1	1	Wilcoxon signed rank test with continuity correction	two.sided	0	0	1
Porphyromonadaceae (OTU 2202)	1	1	Wilcoxon signed rank test with continuity correction	two.sided	0	0	1
Porphyromonadaceae (OTU 2212)	1	1	Wilcoxon signed rank test with continuity correction	two.sided	0	0	1
Lachnospiraceae (OTU 2275)	1	1	Wilcoxon signed rank test with continuity correction	two.sided	0	0	1
Porphyromonadaceae (OTU 2311)	1	1	Wilcoxon signed rank test with continuity correction	two.sided	0	0	1
Porphyromonadaceae (OTU 2383)	1	1	Wilcoxon signed rank test with continuity correction	two.sided	0	0	1
Porphyromonadaceae (OTU 2395)	1	1	Wilcoxon signed rank test with continuity correction	two.sided	0	0	1
Porphyromonadaceae (OTU 2407)	1	1	Wilcoxon signed rank test with continuity correction	two.sided	0	0	1
Porphyromonadaceae (OTU 2419)	1	1	Wilcoxon signed rank test with continuity correction	two.sided	0	0	1
Ruminococcaceae (OTU 2421)	1	1	Wilcoxon signed rank test with continuity correction	two.sided	0	0	1
Porphyromonadaceae (OTU 2426)	1	1	Wilcoxon signed rank test with continuity correction	two.sided	0	0	1
Porphyromonadaceae (OTU 2543)	1	1	Wilcoxon signed rank test with continuity correction	two.sided	0	0	1
Porphyromonadaceae (OTU 2562)	1	1	Wilcoxon signed rank test with continuity correction	two.sided	0	0	1
Bacteroidales (OTU 2569)	0	1	Wilcoxon signed rank test with continuity correction	two.sided	0	0	1
Odoribacter (OTU 2579)	1	1	Wilcoxon signed rank test with continuity correction	two.sided	0	0	1
Lachnospiraceae (OTU 2582)	0	1	Wilcoxon signed rank test with continuity correction	two.sided	0	0	1
Ruminococcaceae (OTU 2608)	1	1	Wilcoxon signed rank test with continuity correction	two.sided	0	0	1
Porphyromonadaceae (OTU 2644)	1	1	Wilcoxon signed rank test with continuity correction	two.sided	0	0	1
Porphyromonadaceae (OTU 2666)	1	1	Wilcoxon signed rank test with continuity correction	two.sided	0	0	1
Lachnospiraceae (OTU 2856)	1	1	Wilcoxon signed rank test with continuity correction	two.sided	0	0	1
Lachnospiraceae (OTU 2871)	1	1	Wilcoxon signed rank test with continuity correction	two.sided	0	0	1
Clostridiales (OTU 2890)	1	1	Wilcoxon signed rank test with continuity correction	two.sided	0	0	1
Clostridiales (OTU 2910)	1	1	Wilcoxon signed rank test with continuity correction	two.sided	0	0	1
Lachnospiraceae (OTU 2963)	1	1	Wilcoxon signed rank test with continuity correction	two.sided	0	0	1
Lachnospiraceae (OTU 2964)	0	1	Wilcoxon signed rank test with continuity correction	two.sided	0	0	1
Porphyromonadaceae (OTU 3001)	1	1	Wilcoxon signed rank test with continuity correction	two.sided	0	0	1
Fusobacterium (OTU 3068)	1	1	Wilcoxon signed rank test with continuity correction	two.sided	0	0	1
Porphyromonadaceae (OTU 3113)	1	1	Wilcoxon signed rank test with continuity correction	two.sided	0	0	1
Lactobacillaceae (OTU 3131)	1	1	Wilcoxon signed rank test with continuity correction	two.sided	0	0	1
Lactobacillus (OTU 3153)	0	1	Wilcoxon signed rank test with continuity correction	two.sided	0	0	1
Lactobacillus (OTU 3176)	1	1	Wilcoxon signed rank test with continuity correction	two.sided	0	0	1
Butyricimonas (OTU 3185)	1	1	Wilcoxon signed rank test with continuity correction	two.sided	0	0	1
Bacteroides (OTU 3239)	0	1	Wilcoxon signed rank test with continuity correction	two.sided	0	0	1
Bacteroidetes (OTU 3246)	1	1	Wilcoxon signed rank test with continuity correction	two.sided	0	0	1
Bacteroidetes (OTU 3247)	1	1	Wilcoxon signed rank test with continuity correction	two.sided	0	0	1
Bacteroidetes (OTU 3248)	1	1	Wilcoxon signed rank test with continuity correction	two.sided	0	0	1
Bacteroidetes (OTU 3259)	1	1	Wilcoxon signed rank test with continuity correction	two.sided	0	0	1
Bacteroidetes (OTU 3260)	1	1	Wilcoxon signed rank test with continuity correction	two.sided	0	0	1
Bacteroidetes (OTU 3263)	1	1	Wilcoxon signed rank test with continuity correction	two.sided	0	0	1
Bacteroidetes (OTU 3265)	1	1	Wilcoxon signed rank test with continuity correction	two.sided	0	0	1
Porphyromonadaceae (OTU 3278)	1	1	Wilcoxon signed rank test with continuity correction	two.sided	0	0	1
Escherichia/Shigella (OTU 3309)	0	1	Wilcoxon signed rank test with continuity correction	two.sided	0	0	1
Enterobacteriaceae (OTU 3313)	0	1	Wilcoxon signed rank test with continuity correction	two.sided	0	0	1
Veillonella (OTU 3393)	1	1	Wilcoxon signed rank test with continuity correction	two.sided	0	0	1
Clostridia (OTU 3431)	1	1	Wilcoxon signed rank test with continuity correction	two.sided	0	0	1
Adhaeribacter (OTU 3457)	1	1	Wilcoxon signed rank test with continuity correction	two.sided	0	0	1
Bilophila (OTU 137)	0		Wilcoxon signed rank test with continuity correction	two.sided	0	0
Bacteroides (OTU 253)	0		Wilcoxon signed rank test with continuity correction	two.sided	0	0
Lachnospiraceae (OTU 318)	0		Wilcoxon signed rank test with continuity correction	two.sided	0	0
Clostridium (OTU 329)	0		Wilcoxon signed rank test with continuity correction	two.sided	0	0
Lachnospiraceae (OTU 425)	0		Wilcoxon signed rank test with continuity correction	two.sided	0	0
Lachnospiraceae (OTU 428)	0		Wilcoxon signed rank test with continuity correction	two.sided	0	0
Subdoligranulum (OTU 429)	0		Wilcoxon signed rank test with continuity correction	two.sided	0	0
Anaerofustis (OTU 475)	0		Wilcoxon signed rank test with continuity correction	two.sided	0	0
Lachnospiraceae (OTU 478)	0		Wilcoxon signed rank test with continuity correction	two.sided	0	0
Bacteria (OTU 484)	0		Wilcoxon signed rank test with continuity correction	two.sided	0	0
Firmicutes (OTU 485)	0		Wilcoxon signed rank test with continuity correction	two.sided	0	0
Lachnospiraceae (OTU 504)	0		Wilcoxon signed rank test with continuity correction	two.sided	0	0
Coriobacteriaceae (OTU 506)	0		Wilcoxon signed rank test with continuity correction	two.sided	0	0
Bacteria (OTU 509)	0		Wilcoxon signed rank test with continuity correction	two.sided	0	0
Streptococcus (OTU 512)	0		Wilcoxon signed rank test with continuity correction	two.sided	0	0
Coriobacteriaceae (OTU 513)	0		Wilcoxon signed rank test with continuity correction	two.sided	0	0
Clostridiales (OTU 514)	0		Wilcoxon signed rank test with continuity correction	two.sided	0	0
Akkermansia (OTU 515)	0		Wilcoxon signed rank test with continuity correction	two.sided	0	0
Lachnospiraceae (OTU 522)	0		Wilcoxon signed rank test with continuity correction	two.sided	0	0
Bacteria (OTU 529)	0		Wilcoxon signed rank test with continuity correction	two.sided	0	0
Lachnospiraceae (OTU 532)	0		Wilcoxon signed rank test with continuity correction	two.sided	0	0
Bacteria (OTU 534)	0		Wilcoxon signed rank test with continuity correction	two.sided	0	0
Lachnospiraceae (OTU 553)	0		Wilcoxon signed rank test with continuity correction	two.sided	0	0
Clostridiales (OTU 571)	0		Wilcoxon signed rank test with continuity correction	two.sided	0	0
Anaeroplasma (OTU 572)	0		Wilcoxon signed rank test with continuity correction	two.sided	0	0
Candidatus_Saccharibacteria (OTU 574)	0		Wilcoxon signed rank test with continuity correction	two.sided	0	0
Lachnospiraceae (OTU 576)	0		Wilcoxon signed rank test with continuity correction	two.sided	0	0
Roseburia (OTU 581)	0		Wilcoxon signed rank test with continuity correction	two.sided	0	0
Firmicutes (OTU 582)	0		Wilcoxon signed rank test with continuity correction	two.sided	0	0
Ruminococcaceae (OTU 585)	0		Wilcoxon signed rank test with continuity correction	two.sided	0	0
Lachnospiraceae (OTU 587)	0		Wilcoxon signed rank test with continuity correction	two.sided	0	0
Turicibacter (OTU 588)	0		Wilcoxon signed rank test with continuity correction	two.sided	0	0
Lachnospiraceae (OTU 591)	0		Wilcoxon signed rank test with continuity correction	two.sided	0	0
Ruminococcaceae (OTU 596)	0		Wilcoxon signed rank test with continuity correction	two.sided	0	0
Akkermansia (OTU 614)	0		Wilcoxon signed rank test with continuity correction	two.sided	0	0
Lachnospiraceae (OTU 615)	0		Wilcoxon signed rank test with continuity correction	two.sided	0	0
Akkermansia (OTU 616)	0		Wilcoxon signed rank test with continuity correction	two.sided	0	0
Firmicutes (OTU 617)	0		Wilcoxon signed rank test with continuity correction	two.sided	0	0
Lachnospiraceae (OTU 618)	0		Wilcoxon signed rank test with continuity correction	two.sided	0	0
Firmicutes (OTU 625)	0		Wilcoxon signed rank test with continuity correction	two.sided	0	0
Bacillus (OTU 636)	0		Wilcoxon signed rank test with continuity correction	two.sided	0	0
Bacteroides (OTU 637)	0		Wilcoxon signed rank test with continuity correction	two.sided	0	0
Akkermansia (OTU 638)	0		Wilcoxon signed rank test with continuity correction	two.sided	0	0
Clostridiales (OTU 639)	0		Wilcoxon signed rank test with continuity correction	two.sided	0	0
Lachnospiraceae (OTU 640)	0		Wilcoxon signed rank test with continuity correction	two.sided	0	0
Bacteria (OTU 646)	0		Wilcoxon signed rank test with continuity correction	two.sided	0	0
Enterorhabdus (OTU 647)	0		Wilcoxon signed rank test with continuity correction	two.sided	0	0
Lachnospiraceae (OTU 648)	0		Wilcoxon signed rank test with continuity correction	two.sided	0	0
Butyricimonas (OTU 650)	0		Wilcoxon signed rank test with continuity correction	two.sided	0	0
Akkermansia (OTU 651)	0		Wilcoxon signed rank test with continuity correction	two.sided	0	0
Ruminococcaceae (OTU 652)	0		Wilcoxon signed rank test with continuity correction	two.sided	0	0
Anaeroplasma (OTU 655)	0		Wilcoxon signed rank test with continuity correction	two.sided	0	0
Ruminococcaceae (OTU 662)	0		Wilcoxon signed rank test with continuity correction	two.sided	0	0
Clostridia (OTU 663)	0		Wilcoxon signed rank test with continuity correction	two.sided	0	0
Clostridiales (OTU 664)	0		Wilcoxon signed rank test with continuity correction	two.sided	0	0
Lachnospiraceae (OTU 665)	0		Wilcoxon signed rank test with continuity correction	two.sided	0	0
Streptococcus (OTU 668)	0		Wilcoxon signed rank test with continuity correction	two.sided	0	0
Bacteroides (OTU 672)	0		Wilcoxon signed rank test with continuity correction	two.sided	0	0
Prevotella (OTU 673)	0		Wilcoxon signed rank test with continuity correction	two.sided	0	0
Bradyrhizobium (OTU 674)	0		Wilcoxon signed rank test with continuity correction	two.sided	0	0
Firmicutes (OTU 675)	0		Wilcoxon signed rank test with continuity correction	two.sided	0	0
Akkermansia (OTU 677)	0		Wilcoxon signed rank test with continuity correction	two.sided	0	0
Lachnospiraceae (OTU 681)	0		Wilcoxon signed rank test with continuity correction	two.sided	0	0
Clostridiales (OTU 682)	0		Wilcoxon signed rank test with continuity correction	two.sided	0	0
Lachnospiraceae (OTU 683)	0		Wilcoxon signed rank test with continuity correction	two.sided	0	0
Ruminococcaceae (OTU 685)	0		Wilcoxon signed rank test with continuity correction	two.sided	0	0
Lachnospiraceae (OTU 686)	0		Wilcoxon signed rank test with continuity correction	two.sided	0	0
Porphyromonadaceae (OTU 689)	0		Wilcoxon signed rank test with continuity correction	two.sided	0	0
Lachnospiraceae (OTU 690)	0		Wilcoxon signed rank test with continuity correction	two.sided	0	0
Bacteria (OTU 698)	0		Wilcoxon signed rank test with continuity correction	two.sided	0	0
Firmicutes (OTU 700)	0		Wilcoxon signed rank test with continuity correction	two.sided	0	0
Lachnospiraceae (OTU 701)	0		Wilcoxon signed rank test with continuity correction	two.sided	0	0
Lachnospiraceae (OTU 703)	0		Wilcoxon signed rank test with continuity correction	two.sided	0	0
Anaerotruncus (OTU 706)	0		Wilcoxon signed rank test with continuity correction	two.sided	0	0
Lachnospiraceae (OTU 707)	0		Wilcoxon signed rank test with continuity correction	two.sided	0	0
Clostridiales (OTU 709)	0		Wilcoxon signed rank test with continuity correction	two.sided	0	0
Erysipelotrichaceae (OTU 710)	0		Wilcoxon signed rank test with continuity correction	two.sided	0	0
Micrococcus (OTU 711)	0		Wilcoxon signed rank test with continuity correction	two.sided	0	0
Clostridium (OTU 712)	0		Wilcoxon signed rank test with continuity correction	two.sided	0	0
Ruminococcaceae (OTU 713)	0		Wilcoxon signed rank test with continuity correction	two.sided	0	0
Mucispirillum (OTU 714)	0		Wilcoxon signed rank test with continuity correction	two.sided	0	0
Bacteria (OTU 715)	0		Wilcoxon signed rank test with continuity correction	two.sided	0	0
Firmicutes (OTU 716)	0		Wilcoxon signed rank test with continuity correction	two.sided	0	0
Porphyromonadaceae (OTU 719)	0		Wilcoxon signed rank test with continuity correction	two.sided	0	0
Clostridiales (OTU 723)	0		Wilcoxon signed rank test with continuity correction	two.sided	0	0
Firmicutes (OTU 727)	0		Wilcoxon signed rank test with continuity correction	two.sided	0	0
Clostridiales (OTU 729)	0		Wilcoxon signed rank test with continuity correction	two.sided	0	0
Bacteria (OTU 735)	0		Wilcoxon signed rank test with continuity correction	two.sided	0	0
Streptococcus (OTU 736)	0		Wilcoxon signed rank test with continuity correction	two.sided	0	0
Ruminococcaceae (OTU 738)	0		Wilcoxon signed rank test with continuity correction	two.sided	0	0
Ruminococcaceae (OTU 739)	0		Wilcoxon signed rank test with continuity correction	two.sided	0	0
Porphyromonadaceae (OTU 740)	0		Wilcoxon signed rank test with continuity correction	two.sided	0	0
Clostridiales (OTU 743)	0		Wilcoxon signed rank test with continuity correction	two.sided	0	0
Ruminococcaceae (OTU 744)	0		Wilcoxon signed rank test with continuity correction	two.sided	0	0
Bacteroides (OTU 745)	0		Wilcoxon signed rank test with continuity correction	two.sided	0	0
Ruminococcaceae (OTU 746)	0		Wilcoxon signed rank test with continuity correction	two.sided	0	0
Lachnospiraceae (OTU 747)	0		Wilcoxon signed rank test with continuity correction	two.sided	0	0
Lachnospiraceae (OTU 749)	0		Wilcoxon signed rank test with continuity correction	two.sided	0	0
Ruminococcaceae (OTU 750)	0		Wilcoxon signed rank test with continuity correction	two.sided	0	0
Ralstonia (OTU 751)	0		Wilcoxon signed rank test with continuity correction	two.sided	0	0
Lachnospiraceae (OTU 752)	0		Wilcoxon signed rank test with continuity correction	two.sided	0	0
Lachnospiraceae (OTU 758)	0		Wilcoxon signed rank test with continuity correction	two.sided	0	0
Listeria (OTU 759)	0		Wilcoxon signed rank test with continuity correction	two.sided	0	0
Betaproteobacteria (OTU 760)	0		Wilcoxon signed rank test with continuity correction	two.sided	0	0
Pseudomonas (OTU 761)	0		Wilcoxon signed rank test with continuity correction	two.sided	0	0
Lachnospiraceae (OTU 762)	0		Wilcoxon signed rank test with continuity correction	two.sided	0	0
Lachnospiraceae (OTU 763)	0		Wilcoxon signed rank test with continuity correction	two.sided	0	0
Olsenella (OTU 764)	0		Wilcoxon signed rank test with continuity correction	two.sided	0	0
Lachnospiraceae (OTU 766)	0		Wilcoxon signed rank test with continuity correction	two.sided	0	0
Lachnospiraceae (OTU 770)	0		Wilcoxon signed rank test with continuity correction	two.sided	0	0
Bacteroides (OTU 771)	0		Wilcoxon signed rank test with continuity correction	two.sided	0	0
Anaeroplasma (OTU 773)	0		Wilcoxon signed rank test with continuity correction	two.sided	0	0
Lachnospiraceae (OTU 774)	0		Wilcoxon signed rank test with continuity correction	two.sided	0	0
Firmicutes (OTU 779)	0		Wilcoxon signed rank test with continuity correction	two.sided	0	0
Parabacteroides (OTU 780)	0		Wilcoxon signed rank test with continuity correction	two.sided	0	0
Firmicutes (OTU 781)	0		Wilcoxon signed rank test with continuity correction	two.sided	0	0
Ruminococcaceae (OTU 782)	0		Wilcoxon signed rank test with continuity correction	two.sided	0	0
Ruminococcaceae (OTU 783)	0		Wilcoxon signed rank test with continuity correction	two.sided	0	0
Bacteroides (OTU 785)	0		Wilcoxon signed rank test with continuity correction	two.sided	0	0
Lachnospiraceae (OTU 787)	0		Wilcoxon signed rank test with continuity correction	two.sided	0	0
Lachnospiraceae (OTU 788)	0		Wilcoxon signed rank test with continuity correction	two.sided	0	0
Bacteroides (OTU 791)	0		Wilcoxon signed rank test with continuity correction	two.sided	0	0
Lachnospiraceae (OTU 792)	0		Wilcoxon signed rank test with continuity correction	two.sided	0	0
Ruminococcaceae (OTU 794)	0		Wilcoxon signed rank test with continuity correction	two.sided	0	0
Bacteroides (OTU 795)	0		Wilcoxon signed rank test with continuity correction	two.sided	0	0
Firmicutes (OTU 796)	0		Wilcoxon signed rank test with continuity correction	two.sided	0	0
Clostridium_sensu (OTU 797)	0		Wilcoxon signed rank test with continuity correction	two.sided	0	0
Bacteria (OTU 798)	0		Wilcoxon signed rank test with continuity correction	two.sided	0	0
Lachnospiraceae (OTU 799)	0		Wilcoxon signed rank test with continuity correction	two.sided	0	0
Firmicutes (OTU 800)	0		Wilcoxon signed rank test with continuity correction	two.sided	0	0
Bacteroides (OTU 801)	0		Wilcoxon signed rank test with continuity correction	two.sided	0	0
Oscillibacter (OTU 802)	0		Wilcoxon signed rank test with continuity correction	two.sided	0	0
Bacteria (OTU 804)	0		Wilcoxon signed rank test with continuity correction	two.sided	0	0
Porphyromonadaceae (OTU 805)	0		Wilcoxon signed rank test with continuity correction	two.sided	0	0
Bacteroides (OTU 806)	0		Wilcoxon signed rank test with continuity correction	two.sided	0	0
Akkermansia (OTU 812)	0		Wilcoxon signed rank test with continuity correction	two.sided	0	0
Lachnospiraceae (OTU 813)	0		Wilcoxon signed rank test with continuity correction	two.sided	0	0
Acetatifactor (OTU 814)	0		Wilcoxon signed rank test with continuity correction	two.sided	0	0
Lachnospiraceae (OTU 816)	0		Wilcoxon signed rank test with continuity correction	two.sided	0	0
Clostridiales (OTU 817)	0		Wilcoxon signed rank test with continuity correction	two.sided	0	0
Lachnospiraceae (OTU 819)	0		Wilcoxon signed rank test with continuity correction	two.sided	0	0
Ruminococcaceae (OTU 820)	0		Wilcoxon signed rank test with continuity correction	two.sided	0	0
Lachnospiraceae (OTU 822)	0		Wilcoxon signed rank test with continuity correction	two.sided	0	0
Weissella (OTU 823)	0		Wilcoxon signed rank test with continuity correction	two.sided	0	0
Lactobacillales (OTU 824)	0		Wilcoxon signed rank test with continuity correction	two.sided	0	0
Butyricimonas (OTU 826)	0		Wilcoxon signed rank test with continuity correction	two.sided	0	0
Ruminococcaceae (OTU 828)	0		Wilcoxon signed rank test with continuity correction	two.sided	0	0
Jeotgalicoccus (OTU 829)	0		Wilcoxon signed rank test with continuity correction	two.sided	0	0
Pseudomonas (OTU 831)	0		Wilcoxon signed rank test with continuity correction	two.sided	0	0
Butyricimonas (OTU 833)	0		Wilcoxon signed rank test with continuity correction	two.sided	0	0
Lachnospiraceae (OTU 835)	0		Wilcoxon signed rank test with continuity correction	two.sided	0	0
Clostridium (OTU 836)	0		Wilcoxon signed rank test with continuity correction	two.sided	0	0
Lachnospiraceae (OTU 837)	0		Wilcoxon signed rank test with continuity correction	two.sided	0	0
Bacteria (OTU 838)	0		Wilcoxon signed rank test with continuity correction	two.sided	0	0
Firmicutes (OTU 839)	0		Wilcoxon signed rank test with continuity correction	two.sided	0	0
Porphyromonadaceae (OTU 844)	0		Wilcoxon signed rank test with continuity correction	two.sided	0	0
Desulfovibrionales (OTU 846)	0		Wilcoxon signed rank test with continuity correction	two.sided	0	0
Bacteroides (OTU 848)	0		Wilcoxon signed rank test with continuity correction	two.sided	0	0
Porphyromonadaceae (OTU 849)	0		Wilcoxon signed rank test with continuity correction	two.sided	0	0
Bacteria (OTU 850)	0		Wilcoxon signed rank test with continuity correction	two.sided	0	0
Parabacteroides (OTU 852)	0		Wilcoxon signed rank test with continuity correction	two.sided	0	0
Akkermansia (OTU 856)	0		Wilcoxon signed rank test with continuity correction	two.sided	0	0
Bacteria (OTU 857)	0		Wilcoxon signed rank test with continuity correction	two.sided	0	0
Clostridiales (OTU 858)	0		Wilcoxon signed rank test with continuity correction	two.sided	0	0
Ruminococcaceae (OTU 859)	0		Wilcoxon signed rank test with continuity correction	two.sided	0	0
Ruminococcaceae (OTU 861)	0		Wilcoxon signed rank test with continuity correction	two.sided	0	0
Acetatifactor (OTU 864)	0		Wilcoxon signed rank test with continuity correction	two.sided	0	0
Bacteria (OTU 866)	0		Wilcoxon signed rank test with continuity correction	two.sided	0	0
Pseudomonas (OTU 867)	0		Wilcoxon signed rank test with continuity correction	two.sided	0	0
Lachnospiraceae (OTU 870)	0		Wilcoxon signed rank test with continuity correction	two.sided	0	0
Lachnospiraceae (OTU 872)	0		Wilcoxon signed rank test with continuity correction	two.sided	0	0
Clostridiales (OTU 873)	0		Wilcoxon signed rank test with continuity correction	two.sided	0	0
Akkermansia (OTU 875)	0		Wilcoxon signed rank test with continuity correction	two.sided	0	0
Ruminococcaceae (OTU 876)	0		Wilcoxon signed rank test with continuity correction	two.sided	0	0
Mucispirillum (OTU 877)	0		Wilcoxon signed rank test with continuity correction	two.sided	0	0
Bacteria (OTU 878)	0		Wilcoxon signed rank test with continuity correction	two.sided	0	0
Parabacteroides (OTU 879)	0		Wilcoxon signed rank test with continuity correction	two.sided	0	0
Bacteria (OTU 880)	0		Wilcoxon signed rank test with continuity correction	two.sided	0	0
Clostridiales (OTU 881)	0		Wilcoxon signed rank test with continuity correction	two.sided	0	0
Clostridiales (OTU 882)	0		Wilcoxon signed rank test with continuity correction	two.sided	0	0
Lachnospiraceae (OTU 884)	0		Wilcoxon signed rank test with continuity correction	two.sided	0	0
Lachnospiraceae (OTU 887)	0		Wilcoxon signed rank test with continuity correction	two.sided	0	0
Porphyromonadaceae (OTU 891)	0		Wilcoxon signed rank test with continuity correction	two.sided	0	0
Clostridiales (OTU 892)	0		Wilcoxon signed rank test with continuity correction	two.sided	0	0
Porphyromonadaceae (OTU 894)	0		Wilcoxon signed rank test with continuity correction	two.sided	0	0
Sphingomonas (OTU 895)	0		Wilcoxon signed rank test with continuity correction	two.sided	0	0
Clostridiales (OTU 900)	0		Wilcoxon signed rank test with continuity correction	two.sided	0	0
Butyricimonas (OTU 902)	0		Wilcoxon signed rank test with continuity correction	two.sided	0	0
Gordonibacter (OTU 903)	0		Wilcoxon signed rank test with continuity correction	two.sided	0	0
Lachnospiraceae (OTU 904)	0		Wilcoxon signed rank test with continuity correction	two.sided	0	0
Mucispirillum (OTU 905)	0		Wilcoxon signed rank test with continuity correction	two.sided	0	0
Lachnospiraceae (OTU 909)	0		Wilcoxon signed rank test with continuity correction	two.sided	0	0
Clostridiales (OTU 912)	0		Wilcoxon signed rank test with continuity correction	two.sided	0	0
Clostridiales (OTU 913)	0		Wilcoxon signed rank test with continuity correction	two.sided	0	0
Lachnospiraceae (OTU 914)	0		Wilcoxon signed rank test with continuity correction	two.sided	0	0
Lachnospiraceae (OTU 915)	0		Wilcoxon signed rank test with continuity correction	two.sided	0	0
Lachnospiraceae (OTU 916)	0		Wilcoxon signed rank test with continuity correction	two.sided	0	0
Bacteria (OTU 917)	0		Wilcoxon signed rank test with continuity correction	two.sided	0	0
Lachnospiraceae (OTU 918)	0		Wilcoxon signed rank test with continuity correction	two.sided	0	0
Bacteroides (OTU 919)	0		Wilcoxon signed rank test with continuity correction	two.sided	0	0
Clostridiales (OTU 920)	0		Wilcoxon signed rank test with continuity correction	two.sided	0	0
Clostridiales (OTU 921)	0		Wilcoxon signed rank test with continuity correction	two.sided	0	0
Lachnospiraceae (OTU 922)	0		Wilcoxon signed rank test with continuity correction	two.sided	0	0
Staphylococcaceae (OTU 926)	0		Wilcoxon signed rank test with continuity correction	two.sided	0	0
Turicibacter (OTU 927)	0		Wilcoxon signed rank test with continuity correction	two.sided	0	0
Porphyromonadaceae (OTU 928)	0		Wilcoxon signed rank test with continuity correction	two.sided	0	0
Lachnospiraceae (OTU 930)	0		Wilcoxon signed rank test with continuity correction	two.sided	0	0
Porphyromonadaceae (OTU 931)	0		Wilcoxon signed rank test with continuity correction	two.sided	0	0
Porphyromonadaceae (OTU 932)	0		Wilcoxon signed rank test with continuity correction	two.sided	0	0
Bacteria (OTU 933)	0		Wilcoxon signed rank test with continuity correction	two.sided	0	0
Lachnospiraceae (OTU 934)	0		Wilcoxon signed rank test with continuity correction	two.sided	0	0
Lachnospiraceae (OTU 936)	0		Wilcoxon signed rank test with continuity correction	two.sided	0	0
Parabacteroides (OTU 937)	0		Wilcoxon signed rank test with continuity correction	two.sided	0	0
Akkermansia (OTU 938)	0		Wilcoxon signed rank test with continuity correction	two.sided	0	0
Lachnospiraceae (OTU 939)	0		Wilcoxon signed rank test with continuity correction	two.sided	0	0
Clostridium_sensu (OTU 942)	0		Wilcoxon signed rank test with continuity correction	two.sided	0	0
Akkermansia (OTU 944)	0		Wilcoxon signed rank test with continuity correction	two.sided	0	0
Bacteria (OTU 945)	0		Wilcoxon signed rank test with continuity correction	two.sided	0	0
Bacteria (OTU 946)	0		Wilcoxon signed rank test with continuity correction	two.sided	0	0
Bacteroides (OTU 948)	0		Wilcoxon signed rank test with continuity correction	two.sided	0	0
Parasutterella (OTU 949)	0		Wilcoxon signed rank test with continuity correction	two.sided	0	0
Lachnospiraceae (OTU 950)	0		Wilcoxon signed rank test with continuity correction	two.sided	0	0
Clostridiales (OTU 953)	0		Wilcoxon signed rank test with continuity correction	two.sided	0	0
Clostridium (OTU 954)	0		Wilcoxon signed rank test with continuity correction	two.sided	0	0
Clostridiales (OTU 955)	0		Wilcoxon signed rank test with continuity correction	two.sided	0	0
Brevibacterium (OTU 956)	0		Wilcoxon signed rank test with continuity correction	two.sided	0	0
Clostridiales (OTU 957)	0		Wilcoxon signed rank test with continuity correction	two.sided	0	0
Ruminococcaceae (OTU 959)	0		Wilcoxon signed rank test with continuity correction	two.sided	0	0
Alistipes (OTU 961)	0		Wilcoxon signed rank test with continuity correction	two.sided	0	0
Lachnospiraceae (OTU 962)	0		Wilcoxon signed rank test with continuity correction	two.sided	0	0
Lachnospiraceae (OTU 963)	0		Wilcoxon signed rank test with continuity correction	two.sided	0	0
Bacteria (OTU 964)	0		Wilcoxon signed rank test with continuity correction	two.sided	0	0
Akkermansia (OTU 965)	0		Wilcoxon signed rank test with continuity correction	two.sided	0	0
Firmicutes (OTU 966)	0		Wilcoxon signed rank test with continuity correction	two.sided	0	0
Ruminococcaceae (OTU 967)	0		Wilcoxon signed rank test with continuity correction	two.sided	0	0
Lactobacillales (OTU 968)	0		Wilcoxon signed rank test with continuity correction	two.sided	0	0
Clostridiales (OTU 969)	0		Wilcoxon signed rank test with continuity correction	two.sided	0	0
Bacteria (OTU 971)	0		Wilcoxon signed rank test with continuity correction	two.sided	0	0
Bacteria (OTU 972)	0		Wilcoxon signed rank test with continuity correction	two.sided	0	0
Lachnospiraceae (OTU 973)	0		Wilcoxon signed rank test with continuity correction	two.sided	0	0
Lachnospiraceae (OTU 975)	0		Wilcoxon signed rank test with continuity correction	two.sided	0	0
Lachnospiraceae (OTU 976)	0		Wilcoxon signed rank test with continuity correction	two.sided	0	0
Bacteria (OTU 977)	0		Wilcoxon signed rank test with continuity correction	two.sided	0	0
Lachnospiraceae (OTU 978)	0		Wilcoxon signed rank test with continuity correction	two.sided	0	0
Lachnospiraceae (OTU 979)	0		Wilcoxon signed rank test with continuity correction	two.sided	0	0
Ruminococcaceae (OTU 980)	0		Wilcoxon signed rank test with continuity correction	two.sided	0	0
Lachnospiraceae (OTU 981)	0		Wilcoxon signed rank test with continuity correction	two.sided	0	0
Lachnospiraceae (OTU 983)	0		Wilcoxon signed rank test with continuity correction	two.sided	0	0
Butyricicoccus (OTU 984)	0		Wilcoxon signed rank test with continuity correction	two.sided	0	0
Burkholderia (OTU 985)	0		Wilcoxon signed rank test with continuity correction	two.sided	0	0
Lachnospiraceae (OTU 986)	0		Wilcoxon signed rank test with continuity correction	two.sided	0	0
Lachnospiraceae (OTU 988)	0		Wilcoxon signed rank test with continuity correction	two.sided	0	0
Roseburia (OTU 990)	0		Wilcoxon signed rank test with continuity correction	two.sided	0	0
Lachnospiraceae (OTU 992)	0		Wilcoxon signed rank test with continuity correction	two.sided	0	0
Bacteroides (OTU 993)	0		Wilcoxon signed rank test with continuity correction	two.sided	0	0
Bacteroides (OTU 994)	0		Wilcoxon signed rank test with continuity correction	two.sided	0	0
Corynebacterium (OTU 995)	0		Wilcoxon signed rank test with continuity correction	two.sided	0	0
Bacteroides (OTU 997)	0		Wilcoxon signed rank test with continuity correction	two.sided	0	0
Clostridia (OTU 998)	0		Wilcoxon signed rank test with continuity correction	two.sided	0	0
Clostridia (OTU 999)	0		Wilcoxon signed rank test with continuity correction	two.sided	0	0
Porphyromonadaceae (OTU 1001)	0		Wilcoxon signed rank test with continuity correction	two.sided	0	0
Akkermansia (OTU 1002)	0		Wilcoxon signed rank test with continuity correction	two.sided	0	0
Oscillibacter (OTU 1003)	0		Wilcoxon signed rank test with continuity correction	two.sided	0	0
Bacteria (OTU 1005)	0		Wilcoxon signed rank test with continuity correction	two.sided	0	0
Porphyromonadaceae (OTU 1007)	0		Wilcoxon signed rank test with continuity correction	two.sided	0	0
Bacteroides (OTU 1008)	0		Wilcoxon signed rank test with continuity correction	two.sided	0	0
Lachnospiraceae (OTU 1009)	0		Wilcoxon signed rank test with continuity correction	two.sided	0	0
Lachnospiraceae (OTU 1010)	0		Wilcoxon signed rank test with continuity correction	two.sided	0	0
Gordonibacter (OTU 1012)	0		Wilcoxon signed rank test with continuity correction	two.sided	0	0
Akkermansia (OTU 1013)	0		Wilcoxon signed rank test with continuity correction	two.sided	0	0
Coriobacteriaceae (OTU 1015)	0		Wilcoxon signed rank test with continuity correction	two.sided	0	0
Bacteroides (OTU 1016)	0		Wilcoxon signed rank test with continuity correction	two.sided	0	0
Ruminococcaceae (OTU 1017)	0		Wilcoxon signed rank test with continuity correction	two.sided	0	0
Lachnospiraceae (OTU 1018)	0		Wilcoxon signed rank test with continuity correction	two.sided	0	0
Clostridia (OTU 1020)	0		Wilcoxon signed rank test with continuity correction	two.sided	0	0
Porphyromonadaceae (OTU 1021)	0		Wilcoxon signed rank test with continuity correction	two.sided	0	0
Porphyromonadaceae (OTU 1023)	0		Wilcoxon signed rank test with continuity correction	two.sided	0	0
Porphyromonadaceae (OTU 1024)	0		Wilcoxon signed rank test with continuity correction	two.sided	0	0
Porphyromonadaceae (OTU 1025)	0		Wilcoxon signed rank test with continuity correction	two.sided	0	0
Lachnospiraceae (OTU 1026)	0		Wilcoxon signed rank test with continuity correction	two.sided	0	0
Lachnospiraceae (OTU 1028)	0		Wilcoxon signed rank test with continuity correction	two.sided	0	0
Lachnospiraceae (OTU 1030)	0		Wilcoxon signed rank test with continuity correction	two.sided	0	0
Lachnospiraceae (OTU 1032)	0		Wilcoxon signed rank test with continuity correction	two.sided	0	0
Lachnospiraceae (OTU 1036)	0		Wilcoxon signed rank test with continuity correction	two.sided	0	0
Lactobacillales (OTU 1037)	0		Wilcoxon signed rank test with continuity correction	two.sided	0	0
Lachnospiraceae (OTU 1041)	0		Wilcoxon signed rank test with continuity correction	two.sided	0	0
Clostridiales (OTU 1042)	0		Wilcoxon signed rank test with continuity correction	two.sided	0	0
Hungatella (OTU 1043)	0		Wilcoxon signed rank test with continuity correction	two.sided	0	0
Lachnospiraceae (OTU 1044)	0		Wilcoxon signed rank test with continuity correction	two.sided	0	0
Lachnospiraceae (OTU 1045)	0		Wilcoxon signed rank test with continuity correction	two.sided	0	0
Lachnospiraceae (OTU 1047)	0		Wilcoxon signed rank test with continuity correction	two.sided	0	0
Lachnospiraceae (OTU 1049)	0		Wilcoxon signed rank test with continuity correction	two.sided	0	0
Parabacteroides (OTU 1050)	0		Wilcoxon signed rank test with continuity correction	two.sided	0	0
Firmicutes (OTU 1055)	0		Wilcoxon signed rank test with continuity correction	two.sided	0	0
Firmicutes (OTU 1058)	0		Wilcoxon signed rank test with continuity correction	two.sided	0	0
Clostridiales (OTU 1059)	0		Wilcoxon signed rank test with continuity correction	two.sided	0	0
Lachnospiraceae (OTU 1060)	0		Wilcoxon signed rank test with continuity correction	two.sided	0	0
Akkermansia (OTU 1061)	0		Wilcoxon signed rank test with continuity correction	two.sided	0	0
Lactobacillus (OTU 1065)	0		Wilcoxon signed rank test with continuity correction	two.sided	0	0
Lactobacillus (OTU 1066)	0		Wilcoxon signed rank test with continuity correction	two.sided	0	0
Ruminococcaceae (OTU 1068)	0		Wilcoxon signed rank test with continuity correction	two.sided	0	0
Betaproteobacteria (OTU 1069)	0		Wilcoxon signed rank test with continuity correction	two.sided	0	0
Porphyromonadaceae (OTU 1070)	0		Wilcoxon signed rank test with continuity correction	two.sided	0	0
Lachnospiraceae (OTU 1072)	0		Wilcoxon signed rank test with continuity correction	two.sided	0	0
Clostridiales (OTU 1076)	0		Wilcoxon signed rank test with continuity correction	two.sided	0	0
Bacteroides (OTU 1077)	0		Wilcoxon signed rank test with continuity correction	two.sided	0	0
Porphyromonadaceae (OTU 1079)	0		Wilcoxon signed rank test with continuity correction	two.sided	0	0
Bacteroides (OTU 1081)	0		Wilcoxon signed rank test with continuity correction	two.sided	0	0
Lachnospiraceae (OTU 1082)	0		Wilcoxon signed rank test with continuity correction	two.sided	0	0
Lachnospiraceae (OTU 1083)	0		Wilcoxon signed rank test with continuity correction	two.sided	0	0
Barnesiella (OTU 1085)	0		Wilcoxon signed rank test with continuity correction	two.sided	0	0
Firmicutes (OTU 1086)	0		Wilcoxon signed rank test with continuity correction	two.sided	0	0
Lactobacillaceae (OTU 1087)	0		Wilcoxon signed rank test with continuity correction	two.sided	0	0
Lactobacillaceae (OTU 1089)	0		Wilcoxon signed rank test with continuity correction	two.sided	0	0
Bacteroides (OTU 1092)	0		Wilcoxon signed rank test with continuity correction	two.sided	0	0
Porphyromonadaceae (OTU 1094)	0		Wilcoxon signed rank test with continuity correction	two.sided	0	0
Clostridiales (OTU 1095)	0		Wilcoxon signed rank test with continuity correction	two.sided	0	0
Bacteroides (OTU 1096)	0		Wilcoxon signed rank test with continuity correction	two.sided	0	0
Akkermansia (OTU 1097)	0		Wilcoxon signed rank test with continuity correction	two.sided	0	0
Brevundimonas (OTU 1099)	0		Wilcoxon signed rank test with continuity correction	two.sided	0	0
Porphyromonadaceae (OTU 1100)	0		Wilcoxon signed rank test with continuity correction	two.sided	0	0
Acidaminococcus (OTU 1102)	0		Wilcoxon signed rank test with continuity correction	two.sided	0	0
Bacteria (OTU 1103)	0		Wilcoxon signed rank test with continuity correction	two.sided	0	0
Lachnospiraceae (OTU 1105)	0		Wilcoxon signed rank test with continuity correction	two.sided	0	0
Bacteria (OTU 1106)	0		Wilcoxon signed rank test with continuity correction	two.sided	0	0
Firmicutes (OTU 1107)	0		Wilcoxon signed rank test with continuity correction	two.sided	0	0
Bacteria (OTU 1109)	0		Wilcoxon signed rank test with continuity correction	two.sided	0	0
Bacteroidetes (OTU 1110)	0		Wilcoxon signed rank test with continuity correction	two.sided	0	0
Bacteria (OTU 1111)	0		Wilcoxon signed rank test with continuity correction	two.sided	0	0
Lachnospiraceae (OTU 1112)	0		Wilcoxon signed rank test with continuity correction	two.sided	0	0
Lachnospiraceae (OTU 1113)	0		Wilcoxon signed rank test with continuity correction	two.sided	0	0
Lachnospiraceae (OTU 1114)	0		Wilcoxon signed rank test with continuity correction	two.sided	0	0
Lachnospiraceae (OTU 1115)	0		Wilcoxon signed rank test with continuity correction	two.sided	0	0
Ruminococcaceae (OTU 1117)	0		Wilcoxon signed rank test with continuity correction	two.sided	0	0
Clostridia (OTU 1118)	0		Wilcoxon signed rank test with continuity correction	two.sided	0	0
Kytococcus (OTU 1122)	0		Wilcoxon signed rank test with continuity correction	two.sided	0	0
Ruminococcaceae (OTU 1123)	0		Wilcoxon signed rank test with continuity correction	two.sided	0	0
Bacilli (OTU 1124)	0		Wilcoxon signed rank test with continuity correction	two.sided	0	0
Clostridiales (OTU 1125)	0		Wilcoxon signed rank test with continuity correction	two.sided	0	0
Actinomycetales (OTU 1127)	0		Wilcoxon signed rank test with continuity correction	two.sided	0	0
Bacteroides (OTU 1128)	0		Wilcoxon signed rank test with continuity correction	two.sided	0	0
Lachnospiraceae (OTU 1130)	0		Wilcoxon signed rank test with continuity correction	two.sided	0	0
Lachnospiraceae (OTU 1131)	0		Wilcoxon signed rank test with continuity correction	two.sided	0	0
Lachnospiraceae (OTU 1132)	0		Wilcoxon signed rank test with continuity correction	two.sided	0	0
Catabacter (OTU 1134)	0		Wilcoxon signed rank test with continuity correction	two.sided	0	0
Bilophila (OTU 1135)	0		Wilcoxon signed rank test with continuity correction	two.sided	0	0
Lachnospiraceae (OTU 1136)	0		Wilcoxon signed rank test with continuity correction	two.sided	0	0
Lachnospiraceae (OTU 1138)	0		Wilcoxon signed rank test with continuity correction	two.sided	0	0
Porphyromonadaceae (OTU 1139)	0		Wilcoxon signed rank test with continuity correction	two.sided	0	0
Bacteroides (OTU 1140)	0		Wilcoxon signed rank test with continuity correction	two.sided	0	0
Lachnospiraceae (OTU 1144)	0		Wilcoxon signed rank test with continuity correction	two.sided	0	0
Bacteroides (OTU 1145)	0		Wilcoxon signed rank test with continuity correction	two.sided	0	0
Ruminococcaceae (OTU 1147)	0		Wilcoxon signed rank test with continuity correction	two.sided	0	0
Clostridiales (OTU 1148)	0		Wilcoxon signed rank test with continuity correction	two.sided	0	0
Lachnospiraceae (OTU 1150)	0		Wilcoxon signed rank test with continuity correction	two.sided	0	0
Ruminococcaceae (OTU 1152)	0		Wilcoxon signed rank test with continuity correction	two.sided	0	0
Firmicutes (OTU 1156)	0		Wilcoxon signed rank test with continuity correction	two.sided	0	0
Porphyromonadaceae (OTU 1157)	0		Wilcoxon signed rank test with continuity correction	two.sided	0	0
Pseudoflavonifractor (OTU 1158)	0		Wilcoxon signed rank test with continuity correction	two.sided	0	0
Mucispirillum (OTU 1161)	0		Wilcoxon signed rank test with continuity correction	two.sided	0	0
Firmicutes (OTU 1163)	0		Wilcoxon signed rank test with continuity correction	two.sided	0	0
Porphyromonadaceae (OTU 1164)	0		Wilcoxon signed rank test with continuity correction	two.sided	0	0
Escherichia/Shigella (OTU 1165)	0		Wilcoxon signed rank test with continuity correction	two.sided	0	0
Lachnospiraceae (OTU 1166)	0		Wilcoxon signed rank test with continuity correction	two.sided	0	0
Bacteroides (OTU 1167)	0		Wilcoxon signed rank test with continuity correction	two.sided	0	0
Firmicutes (OTU 1168)	0		Wilcoxon signed rank test with continuity correction	two.sided	0	0
Porphyromonadaceae (OTU 1171)	0		Wilcoxon signed rank test with continuity correction	two.sided	0	0
Lachnospiraceae (OTU 1175)	0		Wilcoxon signed rank test with continuity correction	two.sided	0	0
Bacteria (OTU 1176)	0		Wilcoxon signed rank test with continuity correction	two.sided	0	0
Lachnospiraceae (OTU 1177)	0		Wilcoxon signed rank test with continuity correction	two.sided	0	0
Clostridiales (OTU 1182)	0		Wilcoxon signed rank test with continuity correction	two.sided	0	0
Bacteria (OTU 1183)	0		Wilcoxon signed rank test with continuity correction	two.sided	0	0
Lachnospiraceae (OTU 1185)	0		Wilcoxon signed rank test with continuity correction	two.sided	0	0
Lachnospiraceae (OTU 1186)	0		Wilcoxon signed rank test with continuity correction	two.sided	0	0
Lachnospiraceae (OTU 1187)	0		Wilcoxon signed rank test with continuity correction	two.sided	0	0
Lachnospiraceae (OTU 1188)	0		Wilcoxon signed rank test with continuity correction	two.sided	0	0
Ruminococcaceae (OTU 1189)	0		Wilcoxon signed rank test with continuity correction	two.sided	0	0
Akkermansia (OTU 1191)	0		Wilcoxon signed rank test with continuity correction	two.sided	0	0
Bacteria (OTU 1195)	0		Wilcoxon signed rank test with continuity correction	two.sided	0	0
Clostridiales (OTU 1197)	0		Wilcoxon signed rank test with continuity correction	two.sided	0	0
Lachnospiraceae (OTU 1198)	0		Wilcoxon signed rank test with continuity correction	two.sided	0	0
Lachnospiraceae (OTU 1199)	0		Wilcoxon signed rank test with continuity correction	two.sided	0	0
Bacteria (OTU 1201)	0		Wilcoxon signed rank test with continuity correction	two.sided	0	0
Lachnospiraceae (OTU 1206)	0		Wilcoxon signed rank test with continuity correction	two.sided	0	0
Lachnospiraceae (OTU 1207)	0		Wilcoxon signed rank test with continuity correction	two.sided	0	0
Clostridiales (OTU 1211)	0		Wilcoxon signed rank test with continuity correction	two.sided	0	0
Lachnospiraceae (OTU 1212)	0		Wilcoxon signed rank test with continuity correction	two.sided	0	0
Firmicutes (OTU 1213)	0		Wilcoxon signed rank test with continuity correction	two.sided	0	0
Bacteroides (OTU 1217)	0		Wilcoxon signed rank test with continuity correction	two.sided	0	0
Lachnospiraceae (OTU 1218)	0		Wilcoxon signed rank test with continuity correction	two.sided	0	0
Acetatifactor (OTU 1220)	0		Wilcoxon signed rank test with continuity correction	two.sided	0	0
Brevibacterium (OTU 1222)	0		Wilcoxon signed rank test with continuity correction	two.sided	0	0
Lachnospiraceae (OTU 1223)	0		Wilcoxon signed rank test with continuity correction	two.sided	0	0
Bacteria (OTU 1224)	0		Wilcoxon signed rank test with continuity correction	two.sided	0	0
Clostridium (OTU 1226)	0		Wilcoxon signed rank test with continuity correction	two.sided	0	0
Bacteria (OTU 1232)	0		Wilcoxon signed rank test with continuity correction	two.sided	0	0
Bacteria (OTU 1239)	0		Wilcoxon signed rank test with continuity correction	two.sided	0	0
Lachnospiraceae (OTU 1240)	0		Wilcoxon signed rank test with continuity correction	two.sided	0	0
Lachnospiraceae (OTU 1241)	0		Wilcoxon signed rank test with continuity correction	two.sided	0	0
Enterobacteriaceae (OTU 1244)	0		Wilcoxon signed rank test with continuity correction	two.sided	0	0
Lachnospiraceae (OTU 1245)	0		Wilcoxon signed rank test with continuity correction	two.sided	0	0
Lachnospiraceae (OTU 1249)	0		Wilcoxon signed rank test with continuity correction	two.sided	0	0
Bacteroides (OTU 1251)	0		Wilcoxon signed rank test with continuity correction	two.sided	0	0
Firmicutes (OTU 1252)	0		Wilcoxon signed rank test with continuity correction	two.sided	0	0
Clostridiales (OTU 1253)	0		Wilcoxon signed rank test with continuity correction	two.sided	0	0
Firmicutes (OTU 1254)	0		Wilcoxon signed rank test with continuity correction	two.sided	0	0
Enterobacteriaceae (OTU 1255)	0		Wilcoxon signed rank test with continuity correction	two.sided	0	0
Escherichia/Shigella (OTU 1256)	0		Wilcoxon signed rank test with continuity correction	two.sided	0	0
Butyricimonas (OTU 1257)	0		Wilcoxon signed rank test with continuity correction	two.sided	0	0
Mucispirillum (OTU 1260)	0		Wilcoxon signed rank test with continuity correction	two.sided	0	0
Clostridia (OTU 1263)	0		Wilcoxon signed rank test with continuity correction	two.sided	0	0
Firmicutes (OTU 1264)	0		Wilcoxon signed rank test with continuity correction	two.sided	0	0
Porphyromonadaceae (OTU 1265)	0		Wilcoxon signed rank test with continuity correction	two.sided	0	0
Clostridiales (OTU 1269)	0		Wilcoxon signed rank test with continuity correction	two.sided	0	0
Lachnospiraceae (OTU 1273)	0		Wilcoxon signed rank test with continuity correction	two.sided	0	0
Lachnospiraceae (OTU 1274)	0		Wilcoxon signed rank test with continuity correction	two.sided	0	0
Lachnospiraceae (OTU 1275)	0		Wilcoxon signed rank test with continuity correction	two.sided	0	0
Lachnospiraceae (OTU 1278)	0		Wilcoxon signed rank test with continuity correction	two.sided	0	0
Bacteroides (OTU 1280)	0		Wilcoxon signed rank test with continuity correction	two.sided	0	0
Porphyromonadaceae (OTU 1281)	0		Wilcoxon signed rank test with continuity correction	two.sided	0	0
Ruminococcaceae (OTU 1282)	0		Wilcoxon signed rank test with continuity correction	two.sided	0	0
Enterococcus (OTU 1284)	0		Wilcoxon signed rank test with continuity correction	two.sided	0	0
Porphyromonadaceae (OTU 1288)	0		Wilcoxon signed rank test with continuity correction	two.sided	0	0
Bacteroides (OTU 1289)	0		Wilcoxon signed rank test with continuity correction	two.sided	0	0
Porphyromonadaceae (OTU 1290)	0		Wilcoxon signed rank test with continuity correction	two.sided	0	0
Clostridiales (OTU 1291)	0		Wilcoxon signed rank test with continuity correction	two.sided	0	0
Lachnospiraceae (OTU 1293)	0		Wilcoxon signed rank test with continuity correction	two.sided	0	0
Lachnospiraceae (OTU 1295)	0		Wilcoxon signed rank test with continuity correction	two.sided	0	0
Stenotrophomonas (OTU 1297)	0		Wilcoxon signed rank test with continuity correction	two.sided	0	0
Bacteroides (OTU 1298)	0		Wilcoxon signed rank test with continuity correction	two.sided	0	0
Lachnospiraceae (OTU 1299)	0		Wilcoxon signed rank test with continuity correction	two.sided	0	0
Oscillibacter (OTU 1301)	0		Wilcoxon signed rank test with continuity correction	two.sided	0	0
Porphyromonadaceae (OTU 1306)	0		Wilcoxon signed rank test with continuity correction	two.sided	0	0
Bacteroides (OTU 1307)	0		Wilcoxon signed rank test with continuity correction	two.sided	0	0
Porphyromonadaceae (OTU 1308)	0		Wilcoxon signed rank test with continuity correction	two.sided	0	0
Porphyromonadaceae (OTU 1310)	0		Wilcoxon signed rank test with continuity correction	two.sided	0	0
Bacteroides (OTU 1311)	0		Wilcoxon signed rank test with continuity correction	two.sided	0	0
Lachnospiraceae (OTU 1312)	0		Wilcoxon signed rank test with continuity correction	two.sided	0	0
Porphyromonadaceae (OTU 1317)	0		Wilcoxon signed rank test with continuity correction	two.sided	0	0
Lachnospiraceae (OTU 1318)	0		Wilcoxon signed rank test with continuity correction	two.sided	0	0
Bacteroides (OTU 1321)	0		Wilcoxon signed rank test with continuity correction	two.sided	0	0
Porphyromonadaceae (OTU 1325)	0		Wilcoxon signed rank test with continuity correction	two.sided	0	0
Anaeroplasma (OTU 1327)	0		Wilcoxon signed rank test with continuity correction	two.sided	0	0
Porphyromonadaceae (OTU 1328)	0		Wilcoxon signed rank test with continuity correction	two.sided	0	0
Lachnospiraceae (OTU 1331)	0		Wilcoxon signed rank test with continuity correction	two.sided	0	0
Bacteroides (OTU 1336)	0		Wilcoxon signed rank test with continuity correction	two.sided	0	0
Porphyromonadaceae (OTU 1339)	0		Wilcoxon signed rank test with continuity correction	two.sided	0	0
Firmicutes (OTU 1340)	0		Wilcoxon signed rank test with continuity correction	two.sided	0	0
Anaeroplasma (OTU 1342)	0		Wilcoxon signed rank test with continuity correction	two.sided	0	0
Lachnospiraceae (OTU 1344)	0		Wilcoxon signed rank test with continuity correction	two.sided	0	0
Porphyromonadaceae (OTU 1353)	0		Wilcoxon signed rank test with continuity correction	two.sided	0	0
Clostridiales (OTU 1355)	0		Wilcoxon signed rank test with continuity correction	two.sided	0	0
Bacteroides (OTU 1357)	0		Wilcoxon signed rank test with continuity correction	two.sided	0	0
Porphyromonadaceae (OTU 1359)	0		Wilcoxon signed rank test with continuity correction	two.sided	0	0
Porphyromonadaceae (OTU 1362)	0		Wilcoxon signed rank test with continuity correction	two.sided	0	0
Porphyromonadaceae (OTU 1363)	0		Wilcoxon signed rank test with continuity correction	two.sided	0	0
Porphyromonadaceae (OTU 1364)	0		Wilcoxon signed rank test with continuity correction	two.sided	0	0
Bacteroides (OTU 1365)	0		Wilcoxon signed rank test with continuity correction	two.sided	0	0
Porphyromonadaceae (OTU 1367)	0		Wilcoxon signed rank test with continuity correction	two.sided	0	0
Clostridiales (OTU 1368)	0		Wilcoxon signed rank test with continuity correction	two.sided	0	0
Butyricimonas (OTU 1371)	0		Wilcoxon signed rank test with continuity correction	two.sided	0	0
Bacteroides (OTU 1372)	0		Wilcoxon signed rank test with continuity correction	two.sided	0	0
Clostridiales (OTU 1374)	0		Wilcoxon signed rank test with continuity correction	two.sided	0	0
Lachnospiraceae (OTU 1375)	0		Wilcoxon signed rank test with continuity correction	two.sided	0	0
Lachnospiraceae (OTU 1376)	0		Wilcoxon signed rank test with continuity correction	two.sided	0	0
Roseomonas (OTU 1377)	0		Wilcoxon signed rank test with continuity correction	two.sided	0	0
Ruminococcaceae (OTU 1378)	0		Wilcoxon signed rank test with continuity correction	two.sided	0	0
Lachnospiraceae (OTU 1379)	0		Wilcoxon signed rank test with continuity correction	two.sided	0	0
Lachnospiraceae (OTU 1380)	0		Wilcoxon signed rank test with continuity correction	two.sided	0	0
Lachnospiraceae (OTU 1381)	0		Wilcoxon signed rank test with continuity correction	two.sided	0	0
Clostridiales (OTU 1382)	0		Wilcoxon signed rank test with continuity correction	two.sided	0	0
Lachnospiraceae (OTU 1383)	0		Wilcoxon signed rank test with continuity correction	two.sided	0	0
Chryseobacterium (OTU 1385)	0		Wilcoxon signed rank test with continuity correction	two.sided	0	0
Lachnospiraceae (OTU 1387)	0		Wilcoxon signed rank test with continuity correction	two.sided	0	0
Lachnospiraceae (OTU 1388)	0		Wilcoxon signed rank test with continuity correction	two.sided	0	0
Lachnospiraceae (OTU 1390)	0		Wilcoxon signed rank test with continuity correction	two.sided	0	0
Firmicutes (OTU 1391)	0		Wilcoxon signed rank test with continuity correction	two.sided	0	0
Lachnospiraceae (OTU 1392)	0		Wilcoxon signed rank test with continuity correction	two.sided	0	0
Acetatifactor (OTU 1393)	0		Wilcoxon signed rank test with continuity correction	two.sided	0	0
Lachnospiraceae (OTU 1395)	0		Wilcoxon signed rank test with continuity correction	two.sided	0	0
Firmicutes (OTU 1397)	0		Wilcoxon signed rank test with continuity correction	two.sided	0	0
Lachnospiraceae (OTU 1400)	0		Wilcoxon signed rank test with continuity correction	two.sided	0	0
Lachnospiraceae (OTU 1402)	0		Wilcoxon signed rank test with continuity correction	two.sided	0	0
Clostridiales (OTU 1403)	0		Wilcoxon signed rank test with continuity correction	two.sided	0	0
Bacteroides (OTU 1405)	0		Wilcoxon signed rank test with continuity correction	two.sided	0	0
Lachnospiraceae (OTU 1407)	0		Wilcoxon signed rank test with continuity correction	two.sided	0	0
Lachnospiraceae (OTU 1409)	0		Wilcoxon signed rank test with continuity correction	two.sided	0	0
Brevundimonas (OTU 1411)	0		Wilcoxon signed rank test with continuity correction	two.sided	0	0
Lachnospiraceae (OTU 1412)	0		Wilcoxon signed rank test with continuity correction	two.sided	0	0
Lachnospiraceae (OTU 1415)	0		Wilcoxon signed rank test with continuity correction	two.sided	0	0
Ruminococcaceae (OTU 1416)	0		Wilcoxon signed rank test with continuity correction	two.sided	0	0
Lachnospiraceae (OTU 1419)	0		Wilcoxon signed rank test with continuity correction	two.sided	0	0
Lachnospiraceae (OTU 1420)	0		Wilcoxon signed rank test with continuity correction	two.sided	0	0
Lachnospiraceae (OTU 1421)	0		Wilcoxon signed rank test with continuity correction	two.sided	0	0
Firmicutes (OTU 1426)	0		Wilcoxon signed rank test with continuity correction	two.sided	0	0
Ruminococcaceae (OTU 1428)	0		Wilcoxon signed rank test with continuity correction	two.sided	0	0
Akkermansia (OTU 1431)	0		Wilcoxon signed rank test with continuity correction	two.sided	0	0
Lachnospiraceae (OTU 1433)	0		Wilcoxon signed rank test with continuity correction	two.sided	0	0
Lachnospiraceae (OTU 1434)	0		Wilcoxon signed rank test with continuity correction	two.sided	0	0
Lachnospiraceae (OTU 1438)	0		Wilcoxon signed rank test with continuity correction	two.sided	0	0
Lachnospiraceae (OTU 1439)	0		Wilcoxon signed rank test with continuity correction	two.sided	0	0
Lactobacillus (OTU 1441)	0		Wilcoxon signed rank test with continuity correction	two.sided	0	0
Erysipelotrichaceae (OTU 1442)	0		Wilcoxon signed rank test with continuity correction	two.sided	0	0
Pediococcus (OTU 1444)	0		Wilcoxon signed rank test with continuity correction	two.sided	0	0
Lachnospiraceae (OTU 1445)	0		Wilcoxon signed rank test with continuity correction	two.sided	0	0
Akkermansia (OTU 1452)	0		Wilcoxon signed rank test with continuity correction	two.sided	0	0
Akkermansia (OTU 1453)	0		Wilcoxon signed rank test with continuity correction	two.sided	0	0
Pedobacter (OTU 1455)	0		Wilcoxon signed rank test with continuity correction	two.sided	0	0
Clostridiales (OTU 1458)	0		Wilcoxon signed rank test with continuity correction	two.sided	0	0
Lachnospiraceae (OTU 1460)	0		Wilcoxon signed rank test with continuity correction	two.sided	0	0
Megasphaera (OTU 1461)	0		Wilcoxon signed rank test with continuity correction	two.sided	0	0
Bacteria (OTU 1472)	0		Wilcoxon signed rank test with continuity correction	two.sided	0	0
Clostridiales (OTU 1473)	0		Wilcoxon signed rank test with continuity correction	two.sided	0	0
Lachnospiraceae (OTU 1475)	0		Wilcoxon signed rank test with continuity correction	two.sided	0	0
Lachnospiraceae (OTU 1476)	0		Wilcoxon signed rank test with continuity correction	two.sided	0	0
Alistipes (OTU 1479)	0		Wilcoxon signed rank test with continuity correction	two.sided	0	0
Clostridiales (OTU 1480)	0		Wilcoxon signed rank test with continuity correction	two.sided	0	0
Lachnospiraceae (OTU 1484)	0		Wilcoxon signed rank test with continuity correction	two.sided	0	0
Bacteria (OTU 1485)	0		Wilcoxon signed rank test with continuity correction	two.sided	0	0
Bacteria (OTU 1488)	0		Wilcoxon signed rank test with continuity correction	two.sided	0	0
Lachnospiraceae (OTU 1492)	0		Wilcoxon signed rank test with continuity correction	two.sided	0	0
Lachnospiraceae (OTU 1497)	0		Wilcoxon signed rank test with continuity correction	two.sided	0	0
Acetatifactor (OTU 1500)	0		Wilcoxon signed rank test with continuity correction	two.sided	0	0
Lachnospiraceae (OTU 1504)	0		Wilcoxon signed rank test with continuity correction	two.sided	0	0
Lachnospiraceae (OTU 1505)	0		Wilcoxon signed rank test with continuity correction	two.sided	0	0
Escherichia/Shigella (OTU 1508)	0		Wilcoxon signed rank test with continuity correction	two.sided	0	0
Lachnospiraceae (OTU 1509)	0		Wilcoxon signed rank test with continuity correction	two.sided	0	0
Proteus (OTU 1511)	0		Wilcoxon signed rank test with continuity correction	two.sided	0	0
Clostridiales (OTU 1512)	0		Wilcoxon signed rank test with continuity correction	two.sided	0	0
Phyllobacteriaceae (OTU 1513)	0		Wilcoxon signed rank test with continuity correction	two.sided	0	0
Clostridiales (OTU 1514)	0		Wilcoxon signed rank test with continuity correction	two.sided	0	0
Clostridia (OTU 1516)	0		Wilcoxon signed rank test with continuity correction	two.sided	0	0
Lachnospiraceae (OTU 1518)	0		Wilcoxon signed rank test with continuity correction	two.sided	0	0
Acetatifactor (OTU 1520)	0		Wilcoxon signed rank test with continuity correction	two.sided	0	0
Lachnospiraceae (OTU 1522)	0		Wilcoxon signed rank test with continuity correction	two.sided	0	0
Bacteroidales (OTU 1529)	0		Wilcoxon signed rank test with continuity correction	two.sided	0	0
Clostridiales (OTU 1539)	0		Wilcoxon signed rank test with continuity correction	two.sided	0	0
Labilithrix (OTU 1542)	0		Wilcoxon signed rank test with continuity correction	two.sided	0	0
Candidatus_Saccharibacteria (OTU 1543)	0		Wilcoxon signed rank test with continuity correction	two.sided	0	0
Peptostreptococcaceae (OTU 1547)	0		Wilcoxon signed rank test with continuity correction	two.sided	0	0
Lachnospiraceae (OTU 1549)	0		Wilcoxon signed rank test with continuity correction	two.sided	0	0
Clostridiales (OTU 1550)	0		Wilcoxon signed rank test with continuity correction	two.sided	0	0
Lachnospiraceae (OTU 1552)	0		Wilcoxon signed rank test with continuity correction	two.sided	0	0
Lachnospiraceae (OTU 1553)	0		Wilcoxon signed rank test with continuity correction	two.sided	0	0
Clostridiales (OTU 1555)	0		Wilcoxon signed rank test with continuity correction	two.sided	0	0
Roseomonas (OTU 1558)	0		Wilcoxon signed rank test with continuity correction	two.sided	0	0
Lachnospiraceae (OTU 1559)	0		Wilcoxon signed rank test with continuity correction	two.sided	0	0
Ruminococcaceae (OTU 1561)	0		Wilcoxon signed rank test with continuity correction	two.sided	0	0
Lachnospiraceae (OTU 1562)	0		Wilcoxon signed rank test with continuity correction	two.sided	0	0
Lachnospiraceae (OTU 1566)	0		Wilcoxon signed rank test with continuity correction	two.sided	0	0
Ruminococcaceae (OTU 1569)	0		Wilcoxon signed rank test with continuity correction	two.sided	0	0
Lachnospiraceae (OTU 1578)	0		Wilcoxon signed rank test with continuity correction	two.sided	0	0
Lachnospiraceae (OTU 1584)	0		Wilcoxon signed rank test with continuity correction	two.sided	0	0
Lachnospiraceae (OTU 1585)	0		Wilcoxon signed rank test with continuity correction	two.sided	0	0
Lachnospiraceae (OTU 1586)	0		Wilcoxon signed rank test with continuity correction	two.sided	0	0
Lachnospiraceae (OTU 1587)	0		Wilcoxon signed rank test with continuity correction	two.sided	0	0
Akkermansia (OTU 1598)	0		Wilcoxon signed rank test with continuity correction	two.sided	0	0
Akkermansia (OTU 1599)	0		Wilcoxon signed rank test with continuity correction	two.sided	0	0
Akkermansia (OTU 1601)	0		Wilcoxon signed rank test with continuity correction	two.sided	0	0
Akkermansia (OTU 1603)	0		Wilcoxon signed rank test with continuity correction	two.sided	0	0
Akkermansia (OTU 1604)	0		Wilcoxon signed rank test with continuity correction	two.sided	0	0
Lachnospiraceae (OTU 1608)	0		Wilcoxon signed rank test with continuity correction	two.sided	0	0
Lachnospiraceae (OTU 1610)	0		Wilcoxon signed rank test with continuity correction	two.sided	0	0
Lachnospiraceae (OTU 1615)	0		Wilcoxon signed rank test with continuity correction	two.sided	0	0
Lachnospiraceae (OTU 1616)	0		Wilcoxon signed rank test with continuity correction	two.sided	0	0
Lachnospiraceae (OTU 1624)	0		Wilcoxon signed rank test with continuity correction	two.sided	0	0
Lachnospiraceae (OTU 1625)	0		Wilcoxon signed rank test with continuity correction	two.sided	0	0
Lachnospiraceae (OTU 1627)	0		Wilcoxon signed rank test with continuity correction	two.sided	0	0
Firmicutes (OTU 1639)	0		Wilcoxon signed rank test with continuity correction	two.sided	0	0
Firmicutes (OTU 1640)	0		Wilcoxon signed rank test with continuity correction	two.sided	0	0
Firmicutes (OTU 1642)	0		Wilcoxon signed rank test with continuity correction	two.sided	0	0
Firmicutes (OTU 1644)	0		Wilcoxon signed rank test with continuity correction	two.sided	0	0
Firmicutes (OTU 1646)	0		Wilcoxon signed rank test with continuity correction	two.sided	0	0
Lachnospiraceae (OTU 1648)	0		Wilcoxon signed rank test with continuity correction	two.sided	0	0
Lachnospiraceae (OTU 1649)	0		Wilcoxon signed rank test with continuity correction	two.sided	0	0
Saccharibacillus (OTU 1650)	0		Wilcoxon signed rank test with continuity correction	two.sided	0	0
Bacillales (OTU 1654)	0		Wilcoxon signed rank test with continuity correction	two.sided	0	0
Lachnospiraceae (OTU 1655)	0		Wilcoxon signed rank test with continuity correction	two.sided	0	0
Lachnospiraceae (OTU 1658)	0		Wilcoxon signed rank test with continuity correction	two.sided	0	0
Lachnospiraceae (OTU 1659)	0		Wilcoxon signed rank test with continuity correction	two.sided	0	0
Lachnospiraceae (OTU 1660)	0		Wilcoxon signed rank test with continuity correction	two.sided	0	0
Lachnospiraceae (OTU 1662)	0		Wilcoxon signed rank test with continuity correction	two.sided	0	0
Lachnospiraceae (OTU 1664)	0		Wilcoxon signed rank test with continuity correction	two.sided	0	0
Clostridiales (OTU 1671)	0		Wilcoxon signed rank test with continuity correction	two.sided	0	0
Clostridiales (OTU 1672)	0		Wilcoxon signed rank test with continuity correction	two.sided	0	0
Lachnospiraceae (OTU 1673)	0		Wilcoxon signed rank test with continuity correction	two.sided	0	0
Lachnospiraceae (OTU 1675)	0		Wilcoxon signed rank test with continuity correction	two.sided	0	0
Lachnospiraceae (OTU 1677)	0		Wilcoxon signed rank test with continuity correction	two.sided	0	0
Ruminococcaceae (OTU 1681)	0		Wilcoxon signed rank test with continuity correction	two.sided	0	0
Clostridiales (OTU 1682)	0		Wilcoxon signed rank test with continuity correction	two.sided	0	0
Lachnospiraceae (OTU 1683)	0		Wilcoxon signed rank test with continuity correction	two.sided	0	0
Lachnospiraceae (OTU 1686)	0		Wilcoxon signed rank test with continuity correction	two.sided	0	0
Lachnospiraceae (OTU 1690)	0		Wilcoxon signed rank test with continuity correction	two.sided	0	0
Lachnospiraceae (OTU 1698)	0		Wilcoxon signed rank test with continuity correction	two.sided	0	0
Lachnospiraceae (OTU 1699)	0		Wilcoxon signed rank test with continuity correction	two.sided	0	0
Lachnospiraceae (OTU 1700)	0		Wilcoxon signed rank test with continuity correction	two.sided	0	0
Lachnospiraceae (OTU 1701)	0		Wilcoxon signed rank test with continuity correction	two.sided	0	0
Lachnospiraceae (OTU 1703)	0		Wilcoxon signed rank test with continuity correction	two.sided	0	0
Clostridiales (OTU 1704)	0		Wilcoxon signed rank test with continuity correction	two.sided	0	0
Lachnospiraceae (OTU 1707)	0		Wilcoxon signed rank test with continuity correction	two.sided	0	0
Ruminococcaceae (OTU 1709)	0		Wilcoxon signed rank test with continuity correction	two.sided	0	0
Ruminococcaceae (OTU 1712)	0		Wilcoxon signed rank test with continuity correction	two.sided	0	0
Clostridium (OTU 1713)	0		Wilcoxon signed rank test with continuity correction	two.sided	0	0
Clostridiales (OTU 1717)	0		Wilcoxon signed rank test with continuity correction	two.sided	0	0
Ruminococcaceae (OTU 1719)	0		Wilcoxon signed rank test with continuity correction	two.sided	0	0
Alistipes (OTU 1722)	0		Wilcoxon signed rank test with continuity correction	two.sided	0	0
Butyricimonas (OTU 1725)	0		Wilcoxon signed rank test with continuity correction	two.sided	0	0
Lachnospiraceae (OTU 1729)	0		Wilcoxon signed rank test with continuity correction	two.sided	0	0
Lachnospiraceae (OTU 1736)	0		Wilcoxon signed rank test with continuity correction	two.sided	0	0
Lachnospiraceae (OTU 1737)	0		Wilcoxon signed rank test with continuity correction	two.sided	0	0
Clostridiales (OTU 1742)	0		Wilcoxon signed rank test with continuity correction	two.sided	0	0
Prevotella (OTU 1745)	0		Wilcoxon signed rank test with continuity correction	two.sided	0	0
Acetatifactor (OTU 1750)	0		Wilcoxon signed rank test with continuity correction	two.sided	0	0
Lachnospiraceae (OTU 1758)	0		Wilcoxon signed rank test with continuity correction	two.sided	0	0
Dorea (OTU 1761)	0		Wilcoxon signed rank test with continuity correction	two.sided	0	0
Clostridiales (OTU 1762)	0		Wilcoxon signed rank test with continuity correction	two.sided	0	0
Clostridiales (OTU 1765)	0		Wilcoxon signed rank test with continuity correction	two.sided	0	0
Lachnospiraceae (OTU 1768)	0		Wilcoxon signed rank test with continuity correction	two.sided	0	0
Clostridiales (OTU 1769)	0		Wilcoxon signed rank test with continuity correction	two.sided	0	0
Clostridium (OTU 1771)	0		Wilcoxon signed rank test with continuity correction	two.sided	0	0
Alistipes (OTU 1774)	0		Wilcoxon signed rank test with continuity correction	two.sided	0	0
Bacteroides (OTU 1777)	0		Wilcoxon signed rank test with continuity correction	two.sided	0	0
Alistipes (OTU 1779)	0		Wilcoxon signed rank test with continuity correction	two.sided	0	0
Clostridiales (OTU 1780)	0		Wilcoxon signed rank test with continuity correction	two.sided	0	0
Lachnospiraceae (OTU 1783)	0		Wilcoxon signed rank test with continuity correction	two.sided	0	0
Lachnospiraceae (OTU 1788)	0		Wilcoxon signed rank test with continuity correction	two.sided	0	0
Lachnospiraceae (OTU 1789)	0		Wilcoxon signed rank test with continuity correction	two.sided	0	0
Clostridiales (OTU 1791)	0		Wilcoxon signed rank test with continuity correction	two.sided	0	0
Porphyromonadaceae (OTU 1793)	0		Wilcoxon signed rank test with continuity correction	two.sided	0	0
Clostridiales (OTU 1795)	0		Wilcoxon signed rank test with continuity correction	two.sided	0	0
Lachnospiraceae (OTU 1799)	0		Wilcoxon signed rank test with continuity correction	two.sided	0	0
Lachnospiraceae (OTU 1802)	0		Wilcoxon signed rank test with continuity correction	two.sided	0	0
Lachnospiraceae (OTU 1804)	0		Wilcoxon signed rank test with continuity correction	two.sided	0	0
Dorea (OTU 1808)	0		Wilcoxon signed rank test with continuity correction	two.sided	0	0
Lachnospiraceae (OTU 1810)	0		Wilcoxon signed rank test with continuity correction	two.sided	0	0
Clostridiales (OTU 1812)	0		Wilcoxon signed rank test with continuity correction	two.sided	0	0
Anaeroplasma (OTU 1816)	0		Wilcoxon signed rank test with continuity correction	two.sided	0	0
Anaeroplasma (OTU 1818)	0		Wilcoxon signed rank test with continuity correction	two.sided	0	0
Anaeroplasma (OTU 1820)	0		Wilcoxon signed rank test with continuity correction	two.sided	0	0
Alistipes (OTU 1822)	0		Wilcoxon signed rank test with continuity correction	two.sided	0	0
Brachybacterium (OTU 1830)	0		Wilcoxon signed rank test with continuity correction	two.sided	0	0
Dietzia (OTU 1831)	0		Wilcoxon signed rank test with continuity correction	two.sided	0	0
Micromonosporaceae (OTU 1834)	0		Wilcoxon signed rank test with continuity correction	two.sided	0	0
Geodermatophilus (OTU 1835)	0		Wilcoxon signed rank test with continuity correction	two.sided	0	0
Bacteroidetes (OTU 1842)	0		Wilcoxon signed rank test with continuity correction	two.sided	0	0
Enterobacteriaceae (OTU 1846)	0		Wilcoxon signed rank test with continuity correction	two.sided	0	0
Enterobacteriaceae (OTU 1849)	0		Wilcoxon signed rank test with continuity correction	two.sided	0	0
Acinetobacter (OTU 1850)	0		Wilcoxon signed rank test with continuity correction	two.sided	0	0
Bacteroidales (OTU 1851)	0		Wilcoxon signed rank test with continuity correction	two.sided	0	0
Bacteroides (OTU 1857)	0		Wilcoxon signed rank test with continuity correction	two.sided	0	0
Bacteroides (OTU 1860)	0		Wilcoxon signed rank test with continuity correction	two.sided	0	0
Porphyromonadaceae (OTU 1863)	0		Wilcoxon signed rank test with continuity correction	two.sided	0	0
Bacteroides (OTU 1868)	0		Wilcoxon signed rank test with continuity correction	two.sided	0	0
Parabacteroides (OTU 1873)	0		Wilcoxon signed rank test with continuity correction	two.sided	0	0
Parabacteroides (OTU 1874)	0		Wilcoxon signed rank test with continuity correction	two.sided	0	0
Porphyromonadaceae (OTU 1875)	0		Wilcoxon signed rank test with continuity correction	two.sided	0	0
Porphyromonadaceae (OTU 1877)	0		Wilcoxon signed rank test with continuity correction	two.sided	0	0
Bacteroides (OTU 1878)	0		Wilcoxon signed rank test with continuity correction	two.sided	0	0
Porphyromonadaceae (OTU 1885)	0		Wilcoxon signed rank test with continuity correction	two.sided	0	0
Porphyromonadaceae (OTU 1886)	0		Wilcoxon signed rank test with continuity correction	two.sided	0	0
Porphyromonadaceae (OTU 1891)	0		Wilcoxon signed rank test with continuity correction	two.sided	0	0
Alistipes (OTU 1892)	0		Wilcoxon signed rank test with continuity correction	two.sided	0	0
Alistipes (OTU 1893)	0		Wilcoxon signed rank test with continuity correction	two.sided	0	0
Porphyromonadaceae (OTU 1894)	0		Wilcoxon signed rank test with continuity correction	two.sided	0	0
Bacteroides (OTU 1901)	0		Wilcoxon signed rank test with continuity correction	two.sided	0	0
Porphyromonadaceae (OTU 1902)	0		Wilcoxon signed rank test with continuity correction	two.sided	0	0
Bacteroides (OTU 1903)	0		Wilcoxon signed rank test with continuity correction	two.sided	0	0
Parabacteroides (OTU 1908)	0		Wilcoxon signed rank test with continuity correction	two.sided	0	0
Porphyromonadaceae (OTU 1911)	0		Wilcoxon signed rank test with continuity correction	two.sided	0	0
Porphyromonadaceae (OTU 1912)	0		Wilcoxon signed rank test with continuity correction	two.sided	0	0
Porphyromonadaceae (OTU 1913)	0		Wilcoxon signed rank test with continuity correction	two.sided	0	0
Bacteroidales (OTU 1915)	0		Wilcoxon signed rank test with continuity correction	two.sided	0	0
Bacteroides (OTU 1918)	0		Wilcoxon signed rank test with continuity correction	two.sided	0	0
Porphyromonadaceae (OTU 1922)	0		Wilcoxon signed rank test with continuity correction	two.sided	0	0
Porphyromonadaceae (OTU 1923)	0		Wilcoxon signed rank test with continuity correction	two.sided	0	0
Porphyromonadaceae (OTU 1928)	0		Wilcoxon signed rank test with continuity correction	two.sided	0	0
Porphyromonadaceae (OTU 1929)	0		Wilcoxon signed rank test with continuity correction	two.sided	0	0
Porphyromonadaceae (OTU 1932)	0		Wilcoxon signed rank test with continuity correction	two.sided	0	0
Parabacteroides (OTU 1934)	0		Wilcoxon signed rank test with continuity correction	two.sided	0	0
Porphyromonadaceae (OTU 1935)	0		Wilcoxon signed rank test with continuity correction	two.sided	0	0
Porphyromonadaceae (OTU 1936)	0		Wilcoxon signed rank test with continuity correction	two.sided	0	0
Parabacteroides (OTU 1944)	0		Wilcoxon signed rank test with continuity correction	two.sided	0	0
Porphyromonadaceae (OTU 1945)	0		Wilcoxon signed rank test with continuity correction	two.sided	0	0
Porphyromonadaceae (OTU 1946)	0		Wilcoxon signed rank test with continuity correction	two.sided	0	0
Porphyromonadaceae (OTU 1948)	0		Wilcoxon signed rank test with continuity correction	two.sided	0	0
Porphyromonadaceae (OTU 1950)	0		Wilcoxon signed rank test with continuity correction	two.sided	0	0
Erysipelotrichaceae (OTU 1959)	0		Wilcoxon signed rank test with continuity correction	two.sided	0	0
Bacteria (OTU 1962)	0		Wilcoxon signed rank test with continuity correction	two.sided	0	0
Phascolarctobacterium (OTU 1964)	0		Wilcoxon signed rank test with continuity correction	two.sided	0	0
Bacteria (OTU 1973)	0		Wilcoxon signed rank test with continuity correction	two.sided	0	0
Bacteria (OTU 1974)	0		Wilcoxon signed rank test with continuity correction	two.sided	0	0
Bacteria (OTU 1977)	0		Wilcoxon signed rank test with continuity correction	two.sided	0	0
Bacteria (OTU 1979)	0		Wilcoxon signed rank test with continuity correction	two.sided	0	0
Bacteria (OTU 1982)	0		Wilcoxon signed rank test with continuity correction	two.sided	0	0
Lachnospiraceae (OTU 1988)	0		Wilcoxon signed rank test with continuity correction	two.sided	0	0
Lachnospiraceae (OTU 1989)	0		Wilcoxon signed rank test with continuity correction	two.sided	0	0
Clostridiales (OTU 1990)	0		Wilcoxon signed rank test with continuity correction	two.sided	0	0
Ruminococcaceae (OTU 1993)	0		Wilcoxon signed rank test with continuity correction	two.sided	0	0
Lachnospiraceae (OTU 1994)	0		Wilcoxon signed rank test with continuity correction	two.sided	0	0
Clostridia (OTU 1996)	0		Wilcoxon signed rank test with continuity correction	two.sided	0	0
Clostridia (OTU 1997)	0		Wilcoxon signed rank test with continuity correction	two.sided	0	0
Lachnospiraceae (OTU 2001)	0		Wilcoxon signed rank test with continuity correction	two.sided	0	0
Lachnospiraceae (OTU 2002)	0		Wilcoxon signed rank test with continuity correction	two.sided	0	0
Mucispirillum (OTU 2004)	0		Wilcoxon signed rank test with continuity correction	two.sided	0	0
Clostridia (OTU 2005)	0		Wilcoxon signed rank test with continuity correction	two.sided	0	0
Clostridiales (OTU 2006)	0		Wilcoxon signed rank test with continuity correction	two.sided	0	0
Clostridia (OTU 2007)	0		Wilcoxon signed rank test with continuity correction	two.sided	0	0
Clostridiales (OTU 2009)	0		Wilcoxon signed rank test with continuity correction	two.sided	0	0
Lachnospiraceae (OTU 2011)	0		Wilcoxon signed rank test with continuity correction	two.sided	0	0
Bacilli (OTU 2014)	0		Wilcoxon signed rank test with continuity correction	two.sided	0	0
Aquabacterium (OTU 2022)	0		Wilcoxon signed rank test with continuity correction	two.sided	0	0
Lachnospiraceae (OTU 2025)	0		Wilcoxon signed rank test with continuity correction	two.sided	0	0
Lachnospiraceae (OTU 2026)	0		Wilcoxon signed rank test with continuity correction	two.sided	0	0
Clostridium (OTU 2027)	0		Wilcoxon signed rank test with continuity correction	two.sided	0	0
Lachnospiraceae (OTU 2030)	0		Wilcoxon signed rank test with continuity correction	two.sided	0	0
Betaproteobacteria (OTU 2037)	0		Wilcoxon signed rank test with continuity correction	two.sided	0	0
Rhodospirillaceae (OTU 2040)	0		Wilcoxon signed rank test with continuity correction	two.sided	0	0
Sphingomonadales (OTU 2044)	0		Wilcoxon signed rank test with continuity correction	two.sided	0	0
Akkermansia (OTU 2062)	0		Wilcoxon signed rank test with continuity correction	two.sided	0	0
Akkermansia (OTU 2064)	0		Wilcoxon signed rank test with continuity correction	two.sided	0	0
Akkermansia (OTU 2066)	0		Wilcoxon signed rank test with continuity correction	two.sided	0	0
Akkermansia (OTU 2067)	0		Wilcoxon signed rank test with continuity correction	two.sided	0	0
Akkermansia (OTU 2069)	0		Wilcoxon signed rank test with continuity correction	two.sided	0	0
Akkermansia (OTU 2080)	0		Wilcoxon signed rank test with continuity correction	two.sided	0	0
Akkermansia (OTU 2084)	0		Wilcoxon signed rank test with continuity correction	two.sided	0	0
Akkermansia (OTU 2089)	0		Wilcoxon signed rank test with continuity correction	two.sided	0	0
Akkermansia (OTU 2090)	0		Wilcoxon signed rank test with continuity correction	two.sided	0	0
Firmicutes (OTU 2096)	0		Wilcoxon signed rank test with continuity correction	two.sided	0	0
Firmicutes (OTU 2098)	0		Wilcoxon signed rank test with continuity correction	two.sided	0	0
Firmicutes (OTU 2100)	0		Wilcoxon signed rank test with continuity correction	two.sided	0	0
Firmicutes (OTU 2102)	0		Wilcoxon signed rank test with continuity correction	two.sided	0	0
Firmicutes (OTU 2106)	0		Wilcoxon signed rank test with continuity correction	two.sided	0	0
Firmicutes (OTU 2107)	0		Wilcoxon signed rank test with continuity correction	two.sided	0	0
Firmicutes (OTU 2111)	0		Wilcoxon signed rank test with continuity correction	two.sided	0	0
Firmicutes (OTU 2112)	0		Wilcoxon signed rank test with continuity correction	two.sided	0	0
Firmicutes (OTU 2113)	0		Wilcoxon signed rank test with continuity correction	two.sided	0	0
Firmicutes (OTU 2120)	0		Wilcoxon signed rank test with continuity correction	two.sided	0	0
Firmicutes (OTU 2122)	0		Wilcoxon signed rank test with continuity correction	two.sided	0	0
Firmicutes (OTU 2123)	0		Wilcoxon signed rank test with continuity correction	two.sided	0	0
Firmicutes (OTU 2131)	0		Wilcoxon signed rank test with continuity correction	two.sided	0	0
Bacillales (OTU 2139)	0		Wilcoxon signed rank test with continuity correction	two.sided	0	0
Prevotella (OTU 2152)	0		Wilcoxon signed rank test with continuity correction	two.sided	0	0
Bacteroidales (OTU 2157)	0		Wilcoxon signed rank test with continuity correction	two.sided	0	0
Porphyromonadaceae (OTU 2161)	0		Wilcoxon signed rank test with continuity correction	two.sided	0	0
Bacteroides (OTU 2162)	0		Wilcoxon signed rank test with continuity correction	two.sided	0	0
Porphyromonadaceae (OTU 2168)	0		Wilcoxon signed rank test with continuity correction	two.sided	0	0
Barnesiella (OTU 2180)	0		Wilcoxon signed rank test with continuity correction	two.sided	0	0
Bacteroides (OTU 2183)	0		Wilcoxon signed rank test with continuity correction	two.sided	0	0
Porphyromonadaceae (OTU 2189)	0		Wilcoxon signed rank test with continuity correction	two.sided	0	0
Lachnospiraceae (OTU 2199)	0		Wilcoxon signed rank test with continuity correction	two.sided	0	0
Porphyromonadaceae (OTU 2205)	0		Wilcoxon signed rank test with continuity correction	two.sided	0	0
Clostridiales (OTU 2209)	0		Wilcoxon signed rank test with continuity correction	two.sided	0	0
Lachnospiraceae (OTU 2213)	0		Wilcoxon signed rank test with continuity correction	two.sided	0	0
Lachnospiraceae (OTU 2216)	0		Wilcoxon signed rank test with continuity correction	two.sided	0	0
Ruminococcaceae (OTU 2221)	0		Wilcoxon signed rank test with continuity correction	two.sided	0	0
Lachnospiraceae (OTU 2225)	0		Wilcoxon signed rank test with continuity correction	two.sided	0	0
Clostridiales (OTU 2233)	0		Wilcoxon signed rank test with continuity correction	two.sided	0	0
Porphyromonadaceae (OTU 2238)	0		Wilcoxon signed rank test with continuity correction	two.sided	0	0
Lachnospiraceae (OTU 2242)	0		Wilcoxon signed rank test with continuity correction	two.sided	0	0
Porphyromonadaceae (OTU 2245)	0		Wilcoxon signed rank test with continuity correction	two.sided	0	0
Lachnospiraceae (OTU 2247)	0		Wilcoxon signed rank test with continuity correction	two.sided	0	0
Lachnospiraceae (OTU 2252)	0		Wilcoxon signed rank test with continuity correction	two.sided	0	0
Acetatifactor (OTU 2254)	0		Wilcoxon signed rank test with continuity correction	two.sided	0	0
Lachnospiraceae (OTU 2259)	0		Wilcoxon signed rank test with continuity correction	two.sided	0	0
Butyricicoccus (OTU 2269)	0		Wilcoxon signed rank test with continuity correction	two.sided	0	0
Lachnospiraceae (OTU 2280)	0		Wilcoxon signed rank test with continuity correction	two.sided	0	0
Lachnospiraceae (OTU 2282)	0		Wilcoxon signed rank test with continuity correction	two.sided	0	0
Dorea (OTU 2284)	0		Wilcoxon signed rank test with continuity correction	two.sided	0	0
Lachnospiraceae (OTU 2285)	0		Wilcoxon signed rank test with continuity correction	two.sided	0	0
Porphyromonadaceae (OTU 2287)	0		Wilcoxon signed rank test with continuity correction	two.sided	0	0
Clostridium (OTU 2288)	0		Wilcoxon signed rank test with continuity correction	two.sided	0	0
Lachnospiraceae (OTU 2290)	0		Wilcoxon signed rank test with continuity correction	two.sided	0	0
Lachnospiraceae (OTU 2295)	0		Wilcoxon signed rank test with continuity correction	two.sided	0	0
Lachnospiraceae (OTU 2296)	0		Wilcoxon signed rank test with continuity correction	two.sided	0	0
Lachnospiraceae (OTU 2298)	0		Wilcoxon signed rank test with continuity correction	two.sided	0	0
Lachnospiraceae (OTU 2300)	0		Wilcoxon signed rank test with continuity correction	two.sided	0	0
Clostridium (OTU 2302)	0		Wilcoxon signed rank test with continuity correction	two.sided	0	0
Clostridiales (OTU 2303)	0		Wilcoxon signed rank test with continuity correction	two.sided	0	0
Lachnospiraceae (OTU 2305)	0		Wilcoxon signed rank test with continuity correction	two.sided	0	0
Blautia (OTU 2313)	0		Wilcoxon signed rank test with continuity correction	two.sided	0	0
Porphyromonadaceae (OTU 2324)	0		Wilcoxon signed rank test with continuity correction	two.sided	0	0
Porphyromonadaceae (OTU 2327)	0		Wilcoxon signed rank test with continuity correction	two.sided	0	0
Ruminococcaceae (OTU 2329)	0		Wilcoxon signed rank test with continuity correction	two.sided	0	0
Lachnospiraceae (OTU 2330)	0		Wilcoxon signed rank test with continuity correction	two.sided	0	0
Lachnospiraceae (OTU 2333)	0		Wilcoxon signed rank test with continuity correction	two.sided	0	0
Lachnospiraceae (OTU 2336)	0		Wilcoxon signed rank test with continuity correction	two.sided	0	0
Hydrogenoanaerobacterium (OTU 2343)	0		Wilcoxon signed rank test with continuity correction	two.sided	0	0
Bacteroides (OTU 2347)	0		Wilcoxon signed rank test with continuity correction	two.sided	0	0
Lachnospiraceae (OTU 2361)	0		Wilcoxon signed rank test with continuity correction	two.sided	0	0
Paraprevotella (OTU 2366)	0		Wilcoxon signed rank test with continuity correction	two.sided	0	0
Lachnospiraceae (OTU 2373)	0		Wilcoxon signed rank test with continuity correction	two.sided	0	0
Lachnospiraceae (OTU 2378)	0		Wilcoxon signed rank test with continuity correction	two.sided	0	0
Lachnospiraceae (OTU 2380)	0		Wilcoxon signed rank test with continuity correction	two.sided	0	0
Lachnospiraceae (OTU 2381)	0		Wilcoxon signed rank test with continuity correction	two.sided	0	0
Clostridiales (OTU 2387)	0		Wilcoxon signed rank test with continuity correction	two.sided	0	0
Ruminococcaceae (OTU 2393)	0		Wilcoxon signed rank test with continuity correction	two.sided	0	0
Lachnospiraceae (OTU 2405)	0		Wilcoxon signed rank test with continuity correction	two.sided	0	0
Clostridiales (OTU 2411)	0		Wilcoxon signed rank test with continuity correction	two.sided	0	0
Lachnospiraceae (OTU 2412)	0		Wilcoxon signed rank test with continuity correction	two.sided	0	0
Lachnospiraceae (OTU 2413)	0		Wilcoxon signed rank test with continuity correction	two.sided	0	0
Porphyromonadaceae (OTU 2422)	0		Wilcoxon signed rank test with continuity correction	two.sided	0	0
Lachnospiraceae (OTU 2438)	0		Wilcoxon signed rank test with continuity correction	two.sided	0	0
Lachnospiraceae (OTU 2439)	0		Wilcoxon signed rank test with continuity correction	two.sided	0	0
Lachnospiraceae (OTU 2440)	0		Wilcoxon signed rank test with continuity correction	two.sided	0	0
Lachnospiraceae (OTU 2442)	0		Wilcoxon signed rank test with continuity correction	two.sided	0	0
Lachnospiraceae (OTU 2443)	0		Wilcoxon signed rank test with continuity correction	two.sided	0	0
Lachnospiraceae (OTU 2447)	0		Wilcoxon signed rank test with continuity correction	two.sided	0	0
Prevotella (OTU 2452)	0		Wilcoxon signed rank test with continuity correction	two.sided	0	0
Lachnospiraceae (OTU 2453)	0		Wilcoxon signed rank test with continuity correction	two.sided	0	0
Porphyromonadaceae (OTU 2455)	0		Wilcoxon signed rank test with continuity correction	two.sided	0	0
Ruminococcaceae (OTU 2458)	0		Wilcoxon signed rank test with continuity correction	two.sided	0	0
Ruminococcaceae (OTU 2467)	0		Wilcoxon signed rank test with continuity correction	two.sided	0	0
Acetatifactor (OTU 2477)	0		Wilcoxon signed rank test with continuity correction	two.sided	0	0
Lachnospiraceae (OTU 2483)	0		Wilcoxon signed rank test with continuity correction	two.sided	0	0
Lachnospiraceae (OTU 2488)	0		Wilcoxon signed rank test with continuity correction	two.sided	0	0
Clostridiales (OTU 2489)	0		Wilcoxon signed rank test with continuity correction	two.sided	0	0
Bacteroidales (OTU 2497)	0		Wilcoxon signed rank test with continuity correction	two.sided	0	0
Lachnospiraceae (OTU 2498)	0		Wilcoxon signed rank test with continuity correction	two.sided	0	0
Oscillibacter (OTU 2504)	0		Wilcoxon signed rank test with continuity correction	two.sided	0	0
Porphyromonadaceae (OTU 2509)	0		Wilcoxon signed rank test with continuity correction	two.sided	0	0
Ruminococcaceae (OTU 2513)	0		Wilcoxon signed rank test with continuity correction	two.sided	0	0
Lachnospiraceae (OTU 2515)	0		Wilcoxon signed rank test with continuity correction	two.sided	0	0
Lachnospiraceae (OTU 2516)	0		Wilcoxon signed rank test with continuity correction	two.sided	0	0
Lachnospiraceae (OTU 2531)	0		Wilcoxon signed rank test with continuity correction	two.sided	0	0
Lachnospiraceae (OTU 2533)	0		Wilcoxon signed rank test with continuity correction	two.sided	0	0
Clostridiales (OTU 2534)	0		Wilcoxon signed rank test with continuity correction	two.sided	0	0
Lachnospiraceae (OTU 2542)	0		Wilcoxon signed rank test with continuity correction	two.sided	0	0
Lachnospiraceae (OTU 2553)	0		Wilcoxon signed rank test with continuity correction	two.sided	0	0
Acetatifactor (OTU 2556)	0		Wilcoxon signed rank test with continuity correction	two.sided	0	0
Lachnospiraceae (OTU 2571)	0		Wilcoxon signed rank test with continuity correction	two.sided	0	0
Lachnospiraceae (OTU 2577)	0		Wilcoxon signed rank test with continuity correction	two.sided	0	0
Lachnospiraceae (OTU 2585)	0		Wilcoxon signed rank test with continuity correction	two.sided	0	0
Clostridiales (OTU 2595)	0		Wilcoxon signed rank test with continuity correction	two.sided	0	0
Lachnospiraceae (OTU 2597)	0		Wilcoxon signed rank test with continuity correction	two.sided	0	0
Lachnospiraceae (OTU 2599)	0		Wilcoxon signed rank test with continuity correction	two.sided	0	0
Lachnospiraceae (OTU 2607)	0		Wilcoxon signed rank test with continuity correction	two.sided	0	0
Clostridiales (OTU 2609)	0		Wilcoxon signed rank test with continuity correction	two.sided	0	0
Bacteroidales (OTU 2612)	0		Wilcoxon signed rank test with continuity correction	two.sided	0	0
Lachnospiraceae (OTU 2613)	0		Wilcoxon signed rank test with continuity correction	two.sided	0	0
Barnesiella (OTU 2617)	0		Wilcoxon signed rank test with continuity correction	two.sided	0	0
Lachnospiraceae (OTU 2620)	0		Wilcoxon signed rank test with continuity correction	two.sided	0	0
Porphyromonadaceae (OTU 2622)	0		Wilcoxon signed rank test with continuity correction	two.sided	0	0
Anaerococcus (OTU 2630)	0		Wilcoxon signed rank test with continuity correction	two.sided	0	0
Clostridiales (OTU 2636)	0		Wilcoxon signed rank test with continuity correction	two.sided	0	0
Ruminococcaceae (OTU 2639)	0		Wilcoxon signed rank test with continuity correction	two.sided	0	0
Porphyromonadaceae (OTU 2648)	0		Wilcoxon signed rank test with continuity correction	two.sided	0	0
Ruminococcaceae (OTU 2658)	0		Wilcoxon signed rank test with continuity correction	two.sided	0	0
Lachnospiraceae (OTU 2660)	0		Wilcoxon signed rank test with continuity correction	two.sided	0	0
Ruminococcaceae (OTU 2661)	0		Wilcoxon signed rank test with continuity correction	two.sided	0	0
Porphyromonadaceae (OTU 2664)	0		Wilcoxon signed rank test with continuity correction	two.sided	0	0
Parabacteroides (OTU 2678)	0		Wilcoxon signed rank test with continuity correction	two.sided	0	0
Lachnospiraceae (OTU 2680)	0		Wilcoxon signed rank test with continuity correction	two.sided	0	0
Lachnospiraceae (OTU 2681)	0		Wilcoxon signed rank test with continuity correction	two.sided	0	0
Lachnospiraceae (OTU 2694)	0		Wilcoxon signed rank test with continuity correction	two.sided	0	0
Lachnospiraceae (OTU 2700)	0		Wilcoxon signed rank test with continuity correction	two.sided	0	0
Lachnospiraceae (OTU 2702)	0		Wilcoxon signed rank test with continuity correction	two.sided	0	0
Lachnospiraceae (OTU 2704)	0		Wilcoxon signed rank test with continuity correction	two.sided	0	0
Lachnospiraceae (OTU 2707)	0		Wilcoxon signed rank test with continuity correction	two.sided	0	0
Porphyromonadaceae (OTU 2717)	0		Wilcoxon signed rank test with continuity correction	two.sided	0	0
Lachnospiraceae (OTU 2729)	0		Wilcoxon signed rank test with continuity correction	two.sided	0	0
Lachnospiraceae (OTU 2734)	0		Wilcoxon signed rank test with continuity correction	two.sided	0	0
Porphyromonadaceae (OTU 2735)	0		Wilcoxon signed rank test with continuity correction	two.sided	0	0
Bacteroides (OTU 2738)	0		Wilcoxon signed rank test with continuity correction	two.sided	0	0
Clostridium (OTU 2740)	0		Wilcoxon signed rank test with continuity correction	two.sided	0	0
Clostridiales (OTU 2744)	0		Wilcoxon signed rank test with continuity correction	two.sided	0	0
Lachnospiraceae (OTU 2748)	0		Wilcoxon signed rank test with continuity correction	two.sided	0	0
Lachnospiraceae (OTU 2752)	0		Wilcoxon signed rank test with continuity correction	two.sided	0	0
Lachnospiraceae (OTU 2753)	0		Wilcoxon signed rank test with continuity correction	two.sided	0	0
Romboutsia (OTU 2755)	0		Wilcoxon signed rank test with continuity correction	two.sided	0	0
Ruminococcaceae (OTU 2758)	0		Wilcoxon signed rank test with continuity correction	two.sided	0	0
Porphyromonadaceae (OTU 2759)	0		Wilcoxon signed rank test with continuity correction	two.sided	0	0
Porphyromonadaceae (OTU 2763)	0		Wilcoxon signed rank test with continuity correction	two.sided	0	0
Lachnospiraceae (OTU 2764)	0		Wilcoxon signed rank test with continuity correction	two.sided	0	0
Bacteroidales (OTU 2773)	0		Wilcoxon signed rank test with continuity correction	two.sided	0	0
Acetatifactor (OTU 2774)	0		Wilcoxon signed rank test with continuity correction	two.sided	0	0
Bacteroides (OTU 2782)	0		Wilcoxon signed rank test with continuity correction	two.sided	0	0
Butyricimonas (OTU 2784)	0		Wilcoxon signed rank test with continuity correction	two.sided	0	0
Lachnospiraceae (OTU 2791)	0		Wilcoxon signed rank test with continuity correction	two.sided	0	0
Clostridiales (OTU 2800)	0		Wilcoxon signed rank test with continuity correction	two.sided	0	0
Clostridiales (OTU 2803)	0		Wilcoxon signed rank test with continuity correction	two.sided	0	0
Lachnospiraceae (OTU 2815)	0		Wilcoxon signed rank test with continuity correction	two.sided	0	0
Lachnospiraceae (OTU 2818)	0		Wilcoxon signed rank test with continuity correction	two.sided	0	0
Clostridiales (OTU 2820)	0		Wilcoxon signed rank test with continuity correction	two.sided	0	0
Lachnospiraceae (OTU 2826)	0		Wilcoxon signed rank test with continuity correction	two.sided	0	0
Lachnospiraceae (OTU 2828)	0		Wilcoxon signed rank test with continuity correction	two.sided	0	0
Porphyromonadaceae (OTU 2833)	0		Wilcoxon signed rank test with continuity correction	two.sided	0	0
Lachnospiraceae (OTU 2835)	0		Wilcoxon signed rank test with continuity correction	two.sided	0	0
Lachnospiraceae (OTU 2847)	0		Wilcoxon signed rank test with continuity correction	two.sided	0	0
Lachnospiraceae (OTU 2857)	0		Wilcoxon signed rank test with continuity correction	two.sided	0	0
Clostridiales (OTU 2859)	0		Wilcoxon signed rank test with continuity correction	two.sided	0	0
Clostridiales (OTU 2860)	0		Wilcoxon signed rank test with continuity correction	two.sided	0	0
Lachnospiraceae (OTU 2866)	0		Wilcoxon signed rank test with continuity correction	two.sided	0	0
Bacteroides (OTU 2869)	0		Wilcoxon signed rank test with continuity correction	two.sided	0	0
Blautia (OTU 2870)	0		Wilcoxon signed rank test with continuity correction	two.sided	0	0
Clostridiales (OTU 2876)	0		Wilcoxon signed rank test with continuity correction	two.sided	0	0
Lachnospiraceae (OTU 2878)	0		Wilcoxon signed rank test with continuity correction	two.sided	0	0
Clostridiales (OTU 2882)	0		Wilcoxon signed rank test with continuity correction	two.sided	0	0
Lachnospiraceae (OTU 2884)	0		Wilcoxon signed rank test with continuity correction	two.sided	0	0
Lachnospiraceae (OTU 2885)	0		Wilcoxon signed rank test with continuity correction	two.sided	0	0
Lachnospiraceae (OTU 2895)	0		Wilcoxon signed rank test with continuity correction	two.sided	0	0
Lachnospiraceae (OTU 2896)	0		Wilcoxon signed rank test with continuity correction	two.sided	0	0
Parabacteroides (OTU 2899)	0		Wilcoxon signed rank test with continuity correction	two.sided	0	0
Lachnospiraceae (OTU 2904)	0		Wilcoxon signed rank test with continuity correction	two.sided	0	0
Bacteroides (OTU 2905)	0		Wilcoxon signed rank test with continuity correction	two.sided	0	0
Alistipes (OTU 2912)	0		Wilcoxon signed rank test with continuity correction	two.sided	0	0
Lachnospiraceae (OTU 2913)	0		Wilcoxon signed rank test with continuity correction	two.sided	0	0
Lachnospiraceae (OTU 2914)	0		Wilcoxon signed rank test with continuity correction	two.sided	0	0
Lachnospiraceae (OTU 2915)	0		Wilcoxon signed rank test with continuity correction	two.sided	0	0
Clostridiales (OTU 2916)	0		Wilcoxon signed rank test with continuity correction	two.sided	0	0
Bacteroides (OTU 2917)	0		Wilcoxon signed rank test with continuity correction	two.sided	0	0
Clostridiales (OTU 2920)	0		Wilcoxon signed rank test with continuity correction	two.sided	0	0
Clostridiales (OTU 2922)	0		Wilcoxon signed rank test with continuity correction	two.sided	0	0
Lachnospiraceae (OTU 2932)	0		Wilcoxon signed rank test with continuity correction	two.sided	0	0
Porphyromonadaceae (OTU 2935)	0		Wilcoxon signed rank test with continuity correction	two.sided	0	0
Clostridiales (OTU 2946)	0		Wilcoxon signed rank test with continuity correction	two.sided	0	0
Lachnospiraceae (OTU 2947)	0		Wilcoxon signed rank test with continuity correction	two.sided	0	0
Clostridiales (OTU 2950)	0		Wilcoxon signed rank test with continuity correction	two.sided	0	0
Clostridiales (OTU 2951)	0		Wilcoxon signed rank test with continuity correction	two.sided	0	0
Lachnospiraceae (OTU 2955)	0		Wilcoxon signed rank test with continuity correction	two.sided	0	0
Ruminococcaceae (OTU 2966)	0		Wilcoxon signed rank test with continuity correction	two.sided	0	0
Lachnospiraceae (OTU 2968)	0		Wilcoxon signed rank test with continuity correction	two.sided	0	0
Butyricimonas (OTU 2969)	0		Wilcoxon signed rank test with continuity correction	two.sided	0	0
Ruminococcaceae (OTU 2975)	0		Wilcoxon signed rank test with continuity correction	two.sided	0	0
Bacteroides (OTU 2976)	0		Wilcoxon signed rank test with continuity correction	two.sided	0	0
Lachnospiraceae (OTU 2977)	0		Wilcoxon signed rank test with continuity correction	two.sided	0	0
Porphyromonadaceae (OTU 2980)	0		Wilcoxon signed rank test with continuity correction	two.sided	0	0
Clostridiales (OTU 2983)	0		Wilcoxon signed rank test with continuity correction	two.sided	0	0
Lachnospiraceae (OTU 2984)	0		Wilcoxon signed rank test with continuity correction	two.sided	0	0
Lachnospiraceae (OTU 2986)	0		Wilcoxon signed rank test with continuity correction	two.sided	0	0
Lachnospiraceae (OTU 2989)	0		Wilcoxon signed rank test with continuity correction	two.sided	0	0
Lachnospiraceae (OTU 2992)	0		Wilcoxon signed rank test with continuity correction	two.sided	0	0
Clostridiales (OTU 2998)	0		Wilcoxon signed rank test with continuity correction	two.sided	0	0
Acetatifactor (OTU 2999)	0		Wilcoxon signed rank test with continuity correction	two.sided	0	0
Ruminococcaceae (OTU 3004)	0		Wilcoxon signed rank test with continuity correction	two.sided	0	0
Parabacteroides (OTU 3009)	0		Wilcoxon signed rank test with continuity correction	two.sided	0	0
Clostridiales (OTU 3010)	0		Wilcoxon signed rank test with continuity correction	two.sided	0	0
Lachnospiraceae (OTU 3012)	0		Wilcoxon signed rank test with continuity correction	two.sided	0	0
Lachnospiraceae (OTU 3014)	0		Wilcoxon signed rank test with continuity correction	two.sided	0	0
Acetatifactor (OTU 3021)	0		Wilcoxon signed rank test with continuity correction	two.sided	0	0
Ruminococcaceae (OTU 3025)	0		Wilcoxon signed rank test with continuity correction	two.sided	0	0
Lachnospiraceae (OTU 3032)	0		Wilcoxon signed rank test with continuity correction	two.sided	0	0
Lachnospiraceae (OTU 3035)	0		Wilcoxon signed rank test with continuity correction	two.sided	0	0
Lachnospiraceae (OTU 3043)	0		Wilcoxon signed rank test with continuity correction	two.sided	0	0
Parabacteroides (OTU 3049)	0		Wilcoxon signed rank test with continuity correction	two.sided	0	0
Bacteroides (OTU 3055)	0		Wilcoxon signed rank test with continuity correction	two.sided	0	0
Lachnospiraceae (OTU 3057)	0		Wilcoxon signed rank test with continuity correction	two.sided	0	0
Parabacteroides (OTU 3065)	0		Wilcoxon signed rank test with continuity correction	two.sided	0	0
Bacteroides (OTU 3071)	0		Wilcoxon signed rank test with continuity correction	two.sided	0	0
Porphyromonadaceae (OTU 3078)	0		Wilcoxon signed rank test with continuity correction	two.sided	0	0
Porphyromonadaceae (OTU 3083)	0		Wilcoxon signed rank test with continuity correction	two.sided	0	0
Parabacteroides (OTU 3088)	0		Wilcoxon signed rank test with continuity correction	two.sided	0	0
Anaeroplasma (OTU 3090)	0		Wilcoxon signed rank test with continuity correction	two.sided	0	0
Anaeroplasma (OTU 3096)	0		Wilcoxon signed rank test with continuity correction	two.sided	0	0
Porphyromonadaceae (OTU 3097)	0		Wilcoxon signed rank test with continuity correction	two.sided	0	0
Porphyromonadaceae (OTU 3102)	0		Wilcoxon signed rank test with continuity correction	two.sided	0	0
Porphyromonadaceae (OTU 3104)	0		Wilcoxon signed rank test with continuity correction	two.sided	0	0
Parabacteroides (OTU 3108)	0		Wilcoxon signed rank test with continuity correction	two.sided	0	0
Bacteroidales (OTU 3115)	0		Wilcoxon signed rank test with continuity correction	two.sided	0	0
Porphyromonadaceae (OTU 3129)	0		Wilcoxon signed rank test with continuity correction	two.sided	0	0
Enterococcaceae (OTU 3136)	0		Wilcoxon signed rank test with continuity correction	two.sided	0	0
Parabacteroides (OTU 3148)	0		Wilcoxon signed rank test with continuity correction	two.sided	0	0
Facklamia (OTU 3151)	0		Wilcoxon signed rank test with continuity correction	two.sided	0	0
Lactobacillus (OTU 3152)	0		Wilcoxon signed rank test with continuity correction	two.sided	0	0
Lactobacillus (OTU 3154)	0		Wilcoxon signed rank test with continuity correction	two.sided	0	0
Lactobacillaceae (OTU 3160)	0		Wilcoxon signed rank test with continuity correction	two.sided	0	0
Porphyromonadaceae (OTU 3163)	0		Wilcoxon signed rank test with continuity correction	two.sided	0	0
Streptococcus (OTU 3170)	0		Wilcoxon signed rank test with continuity correction	two.sided	0	0
Lactobacillales (OTU 3171)	0		Wilcoxon signed rank test with continuity correction	two.sided	0	0
Streptococcus (OTU 3173)	0		Wilcoxon signed rank test with continuity correction	two.sided	0	0
Lactobacillus (OTU 3174)	0		Wilcoxon signed rank test with continuity correction	two.sided	0	0
Lactobacillus (OTU 3178)	0		Wilcoxon signed rank test with continuity correction	two.sided	0	0
Gammaproteobacteria (OTU 3181)	0		Wilcoxon signed rank test with continuity correction	two.sided	0	0
Gammaproteobacteria (OTU 3182)	0		Wilcoxon signed rank test with continuity correction	two.sided	0	0
Porphyromonadaceae (OTU 3203)	0		Wilcoxon signed rank test with continuity correction	two.sided	0	0
Dactylosporangium (OTU 3207)	0		Wilcoxon signed rank test with continuity correction	two.sided	0	0
Porphyromonadaceae (OTU 3210)	0		Wilcoxon signed rank test with continuity correction	two.sided	0	0
Bacteroides (OTU 3211)	0		Wilcoxon signed rank test with continuity correction	two.sided	0	0
Nocardiopsis (OTU 3213)	0		Wilcoxon signed rank test with continuity correction	two.sided	0	0
Actinomycetales (OTU 3214)	0		Wilcoxon signed rank test with continuity correction	two.sided	0	0
Porphyromonadaceae (OTU 3217)	0		Wilcoxon signed rank test with continuity correction	two.sided	0	0
Corynebacterium (OTU 3218)	0		Wilcoxon signed rank test with continuity correction	two.sided	0	0
Micrococcaceae (OTU 3224)	0		Wilcoxon signed rank test with continuity correction	two.sided	0	0
Rhodococcus (OTU 3226)	0		Wilcoxon signed rank test with continuity correction	two.sided	0	0
Bacteroides (OTU 3228)	0		Wilcoxon signed rank test with continuity correction	two.sided	0	0
Porphyromonadaceae (OTU 3238)	0		Wilcoxon signed rank test with continuity correction	two.sided	0	0
Porphyromonadaceae (OTU 3240)	0		Wilcoxon signed rank test with continuity correction	two.sided	0	0
Bacteroides (OTU 3242)	0		Wilcoxon signed rank test with continuity correction	two.sided	0	0
Porphyromonadaceae (OTU 3244)	0		Wilcoxon signed rank test with continuity correction	two.sided	0	0
Bacteroidetes (OTU 3245)	0		Wilcoxon signed rank test with continuity correction	two.sided	0	0
Bacteroidetes (OTU 3250)	0		Wilcoxon signed rank test with continuity correction	two.sided	0	0
Bacteroidetes (OTU 3261)	0		Wilcoxon signed rank test with continuity correction	two.sided	0	0
Bacteroidetes (OTU 3262)	0		Wilcoxon signed rank test with continuity correction	two.sided	0	0
Porphyromonadaceae (OTU 3273)	0		Wilcoxon signed rank test with continuity correction	two.sided	0	0
Bacteroides (OTU 3280)	0		Wilcoxon signed rank test with continuity correction	two.sided	0	0
Porphyromonadaceae (OTU 3285)	0		Wilcoxon signed rank test with continuity correction	two.sided	0	0
Bacteroidales (OTU 3286)	0		Wilcoxon signed rank test with continuity correction	two.sided	0	0
Bacteroides (OTU 3287)	0		Wilcoxon signed rank test with continuity correction	two.sided	0	0
Enterobacteriaceae (OTU 3292)	0		Wilcoxon signed rank test with continuity correction	two.sided	0	0
Enterobacteriaceae (OTU 3299)	0		Wilcoxon signed rank test with continuity correction	two.sided	0	0
Enterobacteriaceae (OTU 3310)	0		Wilcoxon signed rank test with continuity correction	two.sided	0	0
Enterobacteriaceae (OTU 3320)	0		Wilcoxon signed rank test with continuity correction	two.sided	0	0
Enterobacteriaceae (OTU 3321)	0		Wilcoxon signed rank test with continuity correction	two.sided	0	0
Deltaproteobacteria (OTU 3324)	0		Wilcoxon signed rank test with continuity correction	two.sided	0	0
Porphyromonadaceae (OTU 3328)	0		Wilcoxon signed rank test with continuity correction	two.sided	0	0
Porphyromonadaceae (OTU 3330)	0		Wilcoxon signed rank test with continuity correction	two.sided	0	0
Bacteria (OTU 3333)	0		Wilcoxon signed rank test with continuity correction	two.sided	0	0
Pseudomonadaceae (OTU 3336)	0		Wilcoxon signed rank test with continuity correction	two.sided	0	0
Bacteria (OTU 3341)	0		Wilcoxon signed rank test with continuity correction	two.sided	0	0
Bacteria (OTU 3347)	0		Wilcoxon signed rank test with continuity correction	two.sided	0	0
Bacteria (OTU 3350)	0		Wilcoxon signed rank test with continuity correction	two.sided	0	0
Bacteria (OTU 3351)	0		Wilcoxon signed rank test with continuity correction	two.sided	0	0
Bacteria (OTU 3352)	0		Wilcoxon signed rank test with continuity correction	two.sided	0	0
Bacteria (OTU 3356)	0		Wilcoxon signed rank test with continuity correction	two.sided	0	0
Bacteria (OTU 3357)	0		Wilcoxon signed rank test with continuity correction	two.sided	0	0
Bacteria (OTU 3359)	0		Wilcoxon signed rank test with continuity correction	two.sided	0	0
Bacteria (OTU 3360)	0		Wilcoxon signed rank test with continuity correction	two.sided	0	0
Turicibacter (OTU 3364)	0		Wilcoxon signed rank test with continuity correction	two.sided	0	0
Turicibacter (OTU 3367)	0		Wilcoxon signed rank test with continuity correction	two.sided	0	0
Bacteria (OTU 3373)	0		Wilcoxon signed rank test with continuity correction	two.sided	0	0
Clostridium (OTU 3377)	0		Wilcoxon signed rank test with continuity correction	two.sided	0	0
Mucilaginibacter (OTU 3387)	0		Wilcoxon signed rank test with continuity correction	two.sided	0	0
Pectinatus (OTU 3395)	0		Wilcoxon signed rank test with continuity correction	two.sided	0	0
Bacteria (OTU 3402)	0		Wilcoxon signed rank test with continuity correction	two.sided	0	0
Bacteria (OTU 3409)	0		Wilcoxon signed rank test with continuity correction	two.sided	0	0
Bacteria (OTU 3412)	0		Wilcoxon signed rank test with continuity correction	two.sided	0	0
Clostridia (OTU 3415)	0		Wilcoxon signed rank test with continuity correction	two.sided	0	0
Clostridia (OTU 3417)	0		Wilcoxon signed rank test with continuity correction	two.sided	0	0
Coriobacteriaceae (OTU 3419)	0		Wilcoxon signed rank test with continuity correction	two.sided	0	0
Coriobacteriaceae (OTU 3420)	0		Wilcoxon signed rank test with continuity correction	two.sided	0	0
Clostridia (OTU 3425)	0		Wilcoxon signed rank test with continuity correction	two.sided	0	0
Clostridia (OTU 3432)	0		Wilcoxon signed rank test with continuity correction	two.sided	0	0
Mucispirillum (OTU 3435)	0		Wilcoxon signed rank test with continuity correction	two.sided	0	0
Mucispirillum (OTU 3436)	0		Wilcoxon signed rank test with continuity correction	two.sided	0	0
Clostridia (OTU 3437)	0		Wilcoxon signed rank test with continuity correction	two.sided	0	0
Mucispirillum (OTU 3440)	0		Wilcoxon signed rank test with continuity correction	two.sided	0	0
Mucispirillum (OTU 3441)	0		Wilcoxon signed rank test with continuity correction	two.sided	0	0
Mucispirillum (OTU 3442)	0		Wilcoxon signed rank test with continuity correction	two.sided	0	0
Alphaproteobacteria (OTU 3447)	0		Wilcoxon signed rank test with continuity correction	two.sided	0	0
Cytophagales (OTU 3454)	0		Wilcoxon signed rank test with continuity correction	two.sided	0	0
Desulfovibrio (OTU 3465)	0		Wilcoxon signed rank test with continuity correction	two.sided	0	0
Desulfovibrionaceae (OTU 3466)	0		Wilcoxon signed rank test with continuity correction	two.sided	0	0
Gp (OTU 3469)	0		Wilcoxon signed rank test with continuity correction	two.sided	0	0
Diplorickettsia (OTU 3470)	0		Wilcoxon signed rank test with continuity correction	two.sided	0	0

## Sheet: Sheet 10
otu	statistic	p.value	method	Schloss	Young	Jackson	Charles River	Taconic	Envigo	p.value.adj	Young-Schloss	Jackson-Schloss	Jackson-Young	Charles River-Schloss	Charles River-Young	Charles River-Jackson	Taconic-Schloss	Taconic-Young	Taconic-Jackson	Taconic-Charles River	Envigo-Schloss	Envigo-Young	Envigo-Jackson	Envigo-Charles River	Envigo-Taconic	day
Parasutterella (OTU 26)	36.1071	9.04106e-07	Kruskal-Wallis rank sum test	0	0	0.0351297	0.0407394	0	0	0.00017368		0.00397377	0.00415955	0.0037083	0.0037083	0.897018	0.48564	0.48564	0.00961469	0.00415955	0.48564	0.493124	0.00415955	0.0037083	1	1
Burkholderiales (OTU 34)	37.1964	5.47039e-07	Kruskal-Wallis rank sum test	0	0	0	0	0	0.0254736	0.00017368				0.527089	0.527089	0.527089				0.527089	0.00238391	0.00238391	0.00597846	0.00238391	0.00357771	1
Lactobacillus (OTU 49)	35.7325	1.07431e-06	Kruskal-Wallis rank sum test	0	0	0	0.00487401	0	0.00303476	0.00017368				0.00357586	0.00357586	0.00498205				0.00357771	0.00357771	0.00461423	0.00984703	0.140896	0.00599011	1
Parabacteroides (OTU 24)	34.4748	1.91509e-06	Kruskal-Wallis rank sum test	0	0	0	0	0	0.0254736	0.000185764											0.00365015	0.0043173	0.00885584	0.00365015	0.00588863	1
Bifidobacterium (OTU 46)	34.673	1.74849e-06	Kruskal-Wallis rank sum test	0.0112194	0.00202317	0	0	0	0	0.000185764	0.0721057	0.00664273	0.00720079	0.00333976	0.00333976		0.0061698	0.0061698			0.0061698	0.0130842	0.527089	0.457889	0.513258	1
Akkermansia (OTU 15)	32.7292	4.25918e-06	Kruskal-Wallis rank sum test	0	0	0	0	0.0617068	0	0.000344284	0.563571	0.575006		0.563571			0.00436228	0.00436228	0.0131859	0.00436228	1	0.563571	0.575006	0.563571	0.00436228	1
Enterococcus (OTU 23)	31.2014	8.54729e-06	Kruskal-Wallis rank sum test	0	0	0.00036785	0.00266691	0.0127828	0.0372448	0.000592205		0.00984009	0.013872	0.00278123	0.00278123	0.607914	0.00937311	0.00984009	0.386741	0.266511	0.00278123	0.00278123	0.0851481	0.00984009	0.0410256	1
Bacteroides (OTU 2)	30.2574	1.31242e-05	Kruskal-Wallis rank sum test	0	0.000183925	0.75446	0.0721905	0.000275887	0	0.000795654	0.0289575	0.00803299	0.00927858	0.00777001	0.00777001	0.00777001	0.0289575	0.533155	0.0132824	0.0090956	0.83584	0.22586	0.00803299	0.00914787	0.208682	1
Bacteroides (OTU 32)	29.5308	1.824e-05	Kruskal-Wallis rank sum test	0	0	0	0.00570167	0	0	0.000982933	0.181705		0.259231	0.00657028	0.0133417	0.0159405		0.23625		0.0133417		0.181705		0.00657028		1
Lachnospiraceae (OTU 17)	28.9683	2.35222e-05	Kruskal-Wallis rank sum test	0	0	0	0.0447857	0	0	0.00101684	0.524465	0.524465	0.860184	0.00415151	0.00506522	0.0142391	0.280308	0.524465	0.70195	0.0150178	0.524465	1	0.838857	0.00415151	0.524465	1
Betaproteobacteria (OTU 58)	28.8193	2.51591e-05	Kruskal-Wallis rank sum test	0	0	0	0	0	0.00827662	0.00101684											0.0114233	0.0124013	0.0210275	0.0114233	0.0154383	1
Ruminococcaceae (OTU 499)	28.8445	2.4874e-05	Kruskal-Wallis rank sum test	0	0	0	0.00036785	0	0	0.00101684				0.0110332	0.0119554	0.0201995				0.0148553				0.0110332		1
Enterobacteriaceae (OTU 1)	28.442	2.98274e-05	Kruskal-Wallis rank sum test	0.631598	0.592606	0.0112194	0.0697076	0.000643737	0.24508	0.00103331	0.832945	0.0141136	0.0094697	0.002331	0.002331	0.832945	0.0094697	0.010084	0.0481968	0.0141136	0.046879	0.0262238	0.437446	0.162976	0.0481968	1
Parabacteroides (OTU 5)	28.5254	2.87268e-05	Kruskal-Wallis rank sum test	0	0	0.000183925	0.117528	0.45172	0.28536	0.00103331	1	0.263583	0.263583	0.00947	0.00947	0.0121471	0.00947	0.0110283	0.0170396	0.04884	0.0179957	0.0170396	0.0488588	0.772394	0.263583	1
Proteus (OTU 16)	28.0986	3.48177e-05	Kruskal-Wallis rank sum test	0	0	0	0	0.217675	0	0.00112577	0.567635	0.567635		0.567635	0.474953	0.567635	0.00678576	0.00678576	0.0153835	0.00690664	1	0.567635	0.567635	0.567635	0.00678576	1
Lactobacillus (OTU 6)	26.9251	5.89893e-05	Kruskal-Wallis rank sum test	0.142542	0.194777	0.000183925	0.048924	0.0544418	0.0439581	0.00178811	0.117327	0.012772	0.0142031	0.012772	0.012772	0.012772	0.043956	0.0152972	0.0152972	0.751177	0.0517059	0.034188	0.012772	0.874735	0.808477	1
Ruminococcaceae (OTU 152)	26.72	6.4669e-05	Kruskal-Wallis rank sum test	0	0	0	0.00266691	0	0	0.00184497				0.0115356	0.0115356	0.0196941				0.0139769	0.256355	0.261709	0.294953	0.0583049	0.274493	1
Anaerostipes (OTU 166)	25.8139	9.69671e-05	Kruskal-Wallis rank sum test	0	0	0	0	0.00110355	0	0.00261272							0.0203238	0.0231194	0.0445506	0.0203238					0.0203238	1
Clostridium (OTU 296)	24.8262	0.00015052	Kruskal-Wallis rank sum test	0	0	0	0.000183925	0	0	0.00384221				0.0186645	0.0201521	0.0422591	0.398857	0.398857	0.465209	0.071996				0.0186645	0.398857	1
Erysipelotrichaceae (OTU 342)	24.4177	0.000180445	Kruskal-Wallis rank sum test	0	0	0	0.000183925	0	0	0.00437579				0.0276958	0.0276958	0.0306367				0.0303113	0.527089	0.527089	0.527089	0.0306367	0.527089	1
Clostridiales (OTU 123)	23.8555	0.000231446	Kruskal-Wallis rank sum test	0	0	0	0.00156336	0.00331065	0	0.00534531	0.567635	0.567635		0.0299629	0.0299629	0.0367981	0.0299629	0.0299629	0.0337735	0.567635	1	0.567635	0.567635	0.0299629	0.0299629	1
Ruminococcaceae (OTU 133)	23.4327	0.000278962	Kruskal-Wallis rank sum test	0	0	0	0.00128747	0	0	0.00565229				0.0316711	0.0316711	0.0448092				0.0361233				0.0316711		1
Rhodospirillaceae (OTU 150)	23.4267	0.000279701	Kruskal-Wallis rank sum test	0	0	0	0.00036785	0	0	0.00565229				0.0319244	0.0319244	0.0451928				0.0364236				0.0319244		1
Deltaproteobacteria (OTU 174)	23.4267	0.000279701	Kruskal-Wallis rank sum test	0	0	0	0	0	0.0007357	0.00565229											0.0319244	0.0319244	0.0451928	0.0319244	0.0364236	1
Turicibacter (OTU 14)	22.9726	0.000341667	Kruskal-Wallis rank sum test	0.00331065	0.00202317	0.00404635	0	0.000827662	0	0.00662834	1	0.596892	0.33497	0.0137079	0.00834941	0.00851523	0.33497	0.33497	0.1809	0.0832389	0.0396821	0.0104301	0.0104301	0.284839	0.301414	1
Lachnospiraceae (OTU 130)	22.2701	0.000465176	Kruskal-Wallis rank sum test	0	0	0	0.00202317	0	0	0.00867733				0.0155423	0.0155423	0.0354233	0.168185	0.186472	0.243266	0.113738	0.152896	0.16806	0.198948	0.106038	0.821448	1
Clostridium (OTU 74)	21.0756	0.000783831	Kruskal-Wallis rank sum test	0	0	0	0	0.00036785	0	0.0140799	0.475513	0.527089		0.475513			0.0785232	0.0554866	0.0801912	0.0548743	0.475513				0.0548743	1
Bacteria (OTU 330)	20.6331	0.000950055	Kruskal-Wallis rank sum test	0	0	0	0	0.000183925	0	0.0164563				0.475513	0.475513	0.527089	0.0522217	0.0526334	0.0847034	0.0847034				0.475513	0.0522217	1
Lachnospiraceae (OTU 73)	19.9759	0.0012628	Kruskal-Wallis rank sum test	0	0	0	0.000275887	0	0	0.0204139				0.0574639	0.0574639	0.101684	0.398857	0.398857	0.465209	0.132353				0.0574639	0.398857	1
Clostridium (OTU 128)	19.9002	0.0013048	Kruskal-Wallis rank sum test	0	0	0	0.00119551	0	0	0.0204139	0.527089	0.527089		0.0671416	0.0671416	0.0813471	0.527089			0.0671416	0.527089			0.0671416		1
Acetatifactor (OTU 231)	19.9759	0.0012628	Kruskal-Wallis rank sum test	0	0	0	0.000643737	0	0	0.0204139				0.0574639	0.0574639	0.101684	0.398857	0.398857	0.465209	0.132353				0.0574639	0.398857	1
Clostridium (OTU 43)	19.3846	0.00162942	Kruskal-Wallis rank sum test	0	0	0.000183925	0.00303476	0.00386242	0.00349457	0.0246959	1	0.211862	0.211966	0.00729929	0.00729929	0.268061	0.00729929	0.00775184	0.4713	0.905096	0.211862	0.211966	0.905096	0.905096	0.905096	1
Lactobacillus (OTU 31)	19.1302	0.00181767	Kruskal-Wallis rank sum test	0.000551775	0.00036785	0	0.000183925	0	0.00229906	0.0267142	0.678863	0.0247963	0.0274888	0.424846	0.678863	0.139076	0.0247963	0.0247963		0.110139	0.424846	0.0738079	0.0247963	0.210169	0.0247963	1
Lachnospiraceae (OTU 202)	18.8923	0.00201295	Kruskal-Wallis rank sum test	0	0	0	0	0.00036785	0	0.0278937							0.0647413	0.0666863	0.104062	0.0647413					0.0647413	1
Anaerofustis (OTU 475)	18.9	0.00200633	Kruskal-Wallis rank sum test	0	0	0	0	0.000183925	0	0.0278937							0.0640503	0.0659382	0.102789	0.0640503					0.0640503	1
Lachnospiraceae (OTU 120)	18.2827	0.0026122	Kruskal-Wallis rank sum test	0	0	0	9.19625e-05	0	0.000183925	0.0294632				0.0672138	0.0672138	0.099843				0.0803349	0.0672138	0.0672138	0.0672138	0.618945	0.0672138	1
Bacteroides (OTU 124)	18.2905	0.00260348	Kruskal-Wallis rank sum test	0	0	0	9.19625e-05	0	0	0.0294632				0.0744048	0.0744048	0.0887493				0.0781034				0.0744048		1
Lachnospiraceae (OTU 175)	18.2848	0.00260983	Kruskal-Wallis rank sum test	0	0	0	9.19625e-05	0	0	0.0294632				0.0749297	0.0749297	0.0894057				0.0786706				0.0749297		1
Alistipes (OTU 194)	18.2848	0.00260983	Kruskal-Wallis rank sum test	0	0	0	9.19625e-05	0	0	0.0294632				0.0749297	0.0749297	0.0894057				0.0786706				0.0749297		1
Lachnospiraceae (OTU 223)	18.2848	0.00260983	Kruskal-Wallis rank sum test	0	0	0	9.19625e-05	0	0	0.0294632				0.0749297	0.0749297	0.0894057				0.0786706				0.0749297		1
Clostridiales (OTU 324)	18.2848	0.00260983	Kruskal-Wallis rank sum test	0	0	0	0	0	9.19625e-05	0.0294632											0.0749297	0.0749297	0.0894057	0.0749297	0.0786706	1
Erysipelotrichaceae (OTU 383)	18.2905	0.00260348	Kruskal-Wallis rank sum test	0	0	0	9.19625e-05	0	0	0.0294632				0.0744048	0.0744048	0.0887493				0.0781034				0.0744048		1
Clostridium (OTU 403)	18.2848	0.00260983	Kruskal-Wallis rank sum test	0	0	0	0	0	0.000275887	0.0294632											0.0749297	0.0749297	0.0894057	0.0749297	0.0786706	1
Bacteroides (OTU 3)	17.9105	0.00306074	Kruskal-Wallis rank sum test	0.0007357	0.0007357	0	0.00413831	0	0.000459812	0.0337377	0.789353	0.0385181	0.0221612	0.891742	0.697337	0.177625	0.0221612	0.0221612	0.541966	0.0624404	0.627179	0.390354	0.0542316	0.915234	0.0221612	1

[truncated: 5 more sheets: Sheet 11, Sheet 12, Sheet 13, Sheet 14, Sheet 15]
